# Supplementary material for: Multi-omics integrative analysis with genome-scale metabolic model simulation reveals global cellular adaptation of Aspergillus niger under industrial enzyme production condition
Source: Sci Rep. 2018 Sep 26;8:14404. doi: 10.1038/s41598-018-32341-1 (PMC6158188; doi:10.1038/s41598-018-32341-1)
Supplement: Supplementary file 2 [file 41598_2018_32341_MOESM2_ESM.xlsx]

## Sheet: VIP scores
	VIP
NAD	0.0215487
Tyr	0.0475593
M1P	0.0680065
Val	0.102208
X3PG	0.109283
X2PG	0.217901
EC	0.217956
NADH	0.29211
ATP	0.299292
ump	0.421827
PEP	0.561022
fad	0.638415
FUM	0.640112
utp	0.675348
FAD	0.680079
CoA	0.778986
ICIT	0.789572
gdp	0.789904
Orn	0.809807
M6P	0.836996
Trp	0.856581
X6PG	0.87993
ADP	0.916531
Leu	0.931144
AKG	0.93459
Ile	0.942539
CIT	1.01323
gmp	1.01512
Phe	1.0173
MAL	1.02242
SUCC	1.02291
Met	1.04341
camp	1.04882
idp	1.07172
Erythritol	1.07747
R5P	1.08891
Ser	1.10136
Arabitol	1.10207
Lys	1.11822
Xylitol	1.13548
cdp	1.13759
AMP	1.13802
S7P	1.14024
OX	1.14838
MAN	1.15077
Gly	1.15399
His	1.15741
Glycerol	1.18843
AAA	1.2189
SEM	1.23064
Pro	1.2369
G6P	1.2437
Asn	1.24432
Asp	1.24432
NADPH	1.258
F6P	1.2592
Trehalose	1.26997
Thr	1.27114
Ala	1.2766
gtp	1.30556
AcCoA	1.31244
cmp	1.3375
Gln	1.33953
Glu	1.34457
Ribu5p	1.34726
Title	Multi-omics integrative analysis with genome-scale metabolic model simulation reveals global cellular adaptation of Aspergillus niger under industrial enzyme production condition
Author list	Hongzhong Lua*, Weiqiang Caoa*, Xiaoyun Liu, Yufei Sui, Liming Ouyanga**, Jianye Xiaa, Mingzhi Huanga, Yingping Zhuanga, Siliang Zhanga, Henk Noormanb ,Ju Chua**
