# Supplementary material for: Multi-omics integrative analysis with genome-scale metabolic model simulation reveals global cellular adaptation of Aspergillus niger under industrial enzyme production condition
Source: Sci Rep. 2018 Sep 26;8:14404. doi: 10.1038/s41598-018-32341-1 (PMC6158188; doi:10.1038/s41598-018-32341-1)
Supplement: Supplementary file 3 [file 41598_2018_32341_MOESM3_ESM.xls]

## Sheet: Summary
Table 1	Reaction list for iHL1210
Table 2	Metabolite list for iHL1210
Table 3	Genome annotation of A. niger
Table 4	Exchange reactions in iHL1210
Table 5	Kinetic values used for simulation and the comparison between the measured and predicted
Table 6	Flux values obtainted by pFBA
Title	Multi-omics integrative analysis with genome-scale metabolic model simulation reveals global cellular adaptation of Aspergillus niger under industrial enzyme production condition
Author list	Hongzhong Lua*, Weiqiang Caoa*, Xiaoyun Liu, Yufei Sui, Liming Ouyanga**, Jianye Xiaa, Mingzhi Huanga, Yingping Zhuanga, Siliang Zhanga, Henk Noormanb ,Ju Chua**

## Sheet: Table 1
Rxn name	Rxn description	Formula	Gene-reaction association	Genes	Protein	Subsystem	Reversible	LB	UB	Objective	ConfidenceScore	E.C. number	Notes	References
R1	Non enzymatic reaction	dglc[e] <=> 0.33 glc[e] + 0.67 bdglc[e]				C-compounds conversions	1	-10000	10000	0				IKU-differenceReaction,1-n-n
R2	Non enzymatic reaction	dglc <=> 0.33 glc + 0.67 bdglc				C-compounds conversions	1	-10000	10000	0				IKU-differenceReaction,1-n-n
R3	Aldose 1-epimerase	glc <=> bdglc	(An02g09090 or An11g10890)	An02g09090 An11g10890		C-compounds conversions	1	-10000	10000	0		5.1.3.3		IKU-IKReaction,1-1-1
R4	aldose-1-epimerase	glac <=> bglac	(An02g09090 or An11g10890)	An02g09090 An11g10890		C-compounds conversions	1	-10000	10000	0		5.1.3.3		IKU-IKReaction,1-1-1
R5	aldose-1-epimerase	larab <=> blarab	(An02g09090 or An11g10890)	An02g09090 An11g10890		C-compounds conversions	1	-10000	10000	0		5.1.3.3		IKU-IKUReaction,n-1-1
R6	aldose-1-epimerase	bfru <=> fru	(An02g09090 or An11g10890)	An02g09090 An11g10890		C-compounds conversions	1	-10000	10000	0		5.1.3.3		IKU-IKReaction,1-1-1
R7	Hexokinase (hxk)	atp + glc => adp + g6p + h	(An02g14380 or An06g00380 or An12g08610 or An13g00510)	An02g14380 An06g00380 An12g08610 An13g00510		Embden-Meyerhoff-Parnas Pathway	0	0	10000	0		2.7.1.1		IKU-IKUReaction,n-1-n
R8	Glucokinase (glkA)	atp + bdglc => adp + bdg6p + h	(An12g08610 or An02g14380)	An12g08610 An02g14380		Embden-Meyerhoff-Parnas Pathway	0	0	10000	0		2.7.1.2		IKU-differenceReaction,1-n-n
R9	Glucose-6-phosphate isomerase	g6p <=> f6p	An16g05420	An16g05420		Embden-Meyerhoff-Parnas Pathway	1	-10000	10000	0		5.3.1.9		IKU-IKReaction,1-1-1
R10	Glucose-6-phosphate isomerase	bdg6p <=> f6p	An16g05420	An16g05420		Embden-Meyerhoff-Parnas Pathway	1	-10000	10000	0		5.3.1.9		IKU-IKReaction,1-1-n
R11	Glucose-6-phosphate isomerase	g6p <=> adg6p	An16g05420	An16g05420		Embden-Meyerhoff-Parnas Pathway	1	-10000	10000	0		5.3.1.9		IKU-IKReaction,1-1-n
R12	Glucose-6-phosphate 1-epimerase	adg6p <=> bdg6p	An04g03750	An04g03750		Embden-Meyerhoff-Parnas Pathway	1	-10000	10000	0		5.1.3.15		KEGG
R13	6-phosphofructokinase (Phosphofructokinase I, pfkA)	atp + f6p => adp + fdp + h	An18g01670	An18g01670		Embden-Meyerhoff-Parnas Pathway	0	0	10000	0		2.7.1.11		IKU-IKReaction,1-1-1
R14	Fructose-2,6-bisphosphatase	fdp + h2o => f6p + pi	An04g05300	An04g05300		Embden-Meyerhoff-Parnas Pathway	0	0	10000	0		3.1.3.11		IKU-IKReaction,1-1-1
R15	Fructose-bisphosphate aldolase	fdp <=> t3p2 + t3p1	(An02g07470 or An14g04410 or An16g00110)	An02g07470 An14g04410 An16g00110		Embden-Meyerhoff-Parnas Pathway	1	-10000	10000	0		4.1.2.13		IKU-IKReaction,1-1-1
R16	Triosephosphate isomerase (tpiA)	t3p2 <=> t3p1	(An02g02920 or An14g04920)	An02g02920 An14g04920		Embden-Meyerhoff-Parnas Pathway	1	-10000	10000	0		5.3.1.1		IKU-IKReaction,1-1-1
R17	Glyceraldehyde 3-phosphate dehydrogenase (gpdA)	t3p1 + pi + nad <=> 13pdg + nadh + h	An16g01830	An16g01830		Embden-Meyerhoff-Parnas Pathway	1	-10000	10000	0		1.2.1.12		IKU-IKReaction,1-1-1
R18	Phosphoglycerate kinase	adp + 13pdg <=> atp + 3pg	An08g02260	An08g02260		Embden-Meyerhoff-Parnas Pathway	1	-10000	10000	0		2.7.2.3		IKU-IKReaction,n-1-1
R19	Phosphoglycerate mutase	3pg <=> 2pg	(An16g02990 or An16g06010 or An12g08020)	An16g02990 An16g06010 An12g08020		Embden-Meyerhoff-Parnas Pathway	1	-10000	10000	0		5.4.2.12		IKU-IKReaction,1-1-1
R20	Phosphopyruvate hydratase (enolase)	2pg <=> pep + h2o	An18g06250	An18g06250		Embden-Meyerhoff-Parnas Pathway	1	-10000	10000	0		4.2.1.11		IKU-IKReaction,n-1-n
R21	Pyruvate kinase (pkiA)	adp + pep + h => atp + pyr	An07g08990	An07g08990		Embden-Meyerhoff-Parnas Pathway	0	0	10000	0		2.7.1.40		IKU-IKReaction,n-1-n
R22	Pyruvate carboxylase (pyc)	atp + pyr + h2o + co2 => adp + pi + oa + 2 h	An04g02090	An04g02090		Embden-Meyerhoff-Parnas Pathway	0	0	10000	0		6.4.1.1		IKU-IKReaction,1-n-n
R23	Pyruvate carboxylase	atp[m] + pyr[m] + h2o[m] + co2[m] => adp[m] + pi[m] + oa[m] + 2 h[m]	An15g02820	An15g02820		Embden-Meyerhoff-Parnas Pathway	0	0	10000	0		6.4.1.1		IKU-IKReaction,1-1-1
R24	Phosphoenolpyruvate carboxykinase (ATP)	atp + oa => adp + pep + co2	An11g02550	An11g02550		Embden-Meyerhoff-Parnas Pathway	0	0	10000	0		4.1.1.49		IKU-IKReaction,1-1-n
R25	Glucose 6-phosphate 1-dehydrogenase (gsdA)	g6p + nadp => d6pgl + nadph + h	An02g12140	An02g12140		Pentose-Phosphate Shunt	0	0	10000	0		1.1.1.49		IK-IKReaction,1-n-n
R26	6-Phosphogluconolactonase	d6pgl + h2o => d6pgc + h	An01g05150	An01g05150		Pentose-Phosphate Shunt	0	0	10000	0		3.1.1.31		IKU-IKReaction,1-1-1
R27	Phosphogluconate dehydrogenase (decarboxylating)	d6pgc + nadp => rl5p + co2 + nadph	(An11g02040 or An11g06120)	An11g02040 An11g06120		Pentose-Phosphate Shunt	0	0	10000	0		1.1.1.44		IKU-IKReaction,1-1-1
R28	Ribulose-phosphate 3-epimerase	rl5p <=> xul5p	An09g03450	An09g03450		Pentose-Phosphate Shunt	1	-10000	10000	0		5.1.3.1		IKU-IKReaction,1-1-1
R29	Ribose-5-phosphate isomerase	r5p <=> rl5p	(An02g02930 or An11g00470)	An02g02930 An11g00470		Pentose-Phosphate Shunt	1	-10000	10000	0		5.3.1.6		IKU-IKReaction,1-n-n
R30	Transketolase	r5p + xul5p <=> s7p + t3p1	An08g06570	An08g06570		Pentose-Phosphate Shunt	1	-10000	10000	0		2.2.1.1		IKU-IKReaction,1-1-1
R31	Transketolase	e4p + xul5p <=> f6p + t3p1	An08g06570	An08g06570		Pentose-Phosphate Shunt	1	-10000	10000	0		2.2.1.1		IKU-IKReaction,1-1-1
R32	Transaldolase	s7p + t3p1 <=> e4p + f6p	(An07g03850 or An07g03160)	An07g03850 An07g03160		Pentose-Phosphate Shunt	1	-10000	10000	0		2.2.1.2		IKU-IKUReaction,1-1-n
R33	Fructose-6-phosphate phosphoketolase	f6p + pi => actp + e4p + h2o	(An02g06430 or An13g01680)	An02g06430 An13g01680		Pentose-Phosphate Shunt	0	0	10000	0		4.1.2.9		KEGG
R34	Xylulose-5-phosphate phosphoketolase	pi + xul5p => actp + t3p1 + h2o	(An02g06430 or An13g01680)	An02g06430 An13g01680		Pentose-Phosphate Shunt	0	0	10000	0		4.1.2.9		KEGG
R35	Citrate synthase (citA)	accoa[m] + h2o[m] + oa[m] <=> cit[m] + coa[m] + h[m]	(An09g06680 or An15g01920 or An08g10920)	An09g06680 An15g01920 An08g10920		Tricarboxylic Acid Cycle	1	-10000	10000	0		2.3.3.1		IKU-IKUReaction,1-1-n
R36	Aconitate hydratase	cit[m] <=> aco[m] + h2o[m]	(An02g11040 or An08g10530 or An09g03870 or An16g05760)	An02g11040 An08g10530 An09g03870 An16g05760		Tricarboxylic Acid Cycle	1	-10000	10000	0		4.2.1.3		IKU-IKReaction,1-1-1
R37	Aconitate hydratase	aco[m] + h2o[m] <=> icit[m]	(An02g11040 or An08g10530 or An09g03870 or An16g05760)	An02g11040 An08g10530 An09g03870 An16g05760		Tricarboxylic Acid Cycle	1	-10000	10000	0		4.2.1.3		IK-IKReaction,1-n-n
R38	Isocitrate dehydrogenase (icdA) (NADP+)	icit[m] + nadp[m] => akg[m] + co2[m] + nadph[m]	An02g12430	An02g12430		Tricarboxylic Acid Cycle	0	0	10000	0		1.1.1.42		IKU-IKUReaction,1-1-1
R39	Isocitrate dehydrogenase (NAD+)	icit[m] + nad[m] => akg[m] + co2[m] + nadh[m]	(An08g05580 and An18g06760)	An08g05580 An18g06760		Tricarboxylic Acid Cycle	0	0	10000	0		1.1.1.41		IKU-IKReaction,n-1-n
R40	Isocitrate dehydrogenase (NADP+)	icit + nadp => akg + co2 + nadph	An02g12430	An02g12430		Tricarboxylic Acid Cycle	0	0	10000	0		1.1.1.42		IKU-differenceReaction,1-n-n
R41	alpha-ketoglutarate dehydrogenase	akg[m] + tdpe1[m] => akge1[m] + co2[m]	(An04g04750 or An06g00390)	An04g04750 An06g00390		Tricarboxylic Acid Cycle	0	0	10000	0		1.2.4.2		IKU-differenceReaction,1-1-n
R42	Dihydrolipoamide S-succinyl transferase	akge1[m] + lpse2[m] => akge2[m] + tdpe1[m]	An11g11280	An11g11280		Tricarboxylic Acid Cycle	0	0	10000	0		2.3.1.61		IKU-IKReaction,1-1-1
R43	Dihydrolipoamide dehydrogenase	akge2[m] + coa[m] + nad[m] <=> lpse2[m] + succoa[m] + nadh[m]	An07g06840	An07g06840		Tricarboxylic Acid Cycle	1	-10000	10000	0		1.8.1.4		IKU-differenceReaction,1-n-n
R44	Succinate CoA ligase (GDP forming)	gdp[m] + pi[m] + succoa[m] <=> gtp[m] + succ[m] + coa[m]	(An08g02970 and An17g01670 and An14g00310)	An08g02970 An17g01670 An14g00310		Tricarboxylic Acid Cycle	1	-10000	10000	0		6.2.1.4		IKU-IKReaction,1-1-n
R45	Succinate--CoA ligase (ADP-forming).	adp[m] + pi[m] + succoa[m] <=> atp[m] + succ[m] + coa[m]	(An08g02970 and An17g01670 and An14g00310)	An08g02970 An17g01670 An14g00310		Tricarboxylic Acid Cycle	1	-10000	10000	0		6.2.1.5		KEGG
R46	Succinate dehydrogenase (ubiquinone)	succ[m] + q[m] <=> fum[m] + qh2[m]	(An02g07600 and An02g12770 and An07g03170 and An01g13930)	An02g07600 An02g12770 An07g03170 An01g13930		Tricarboxylic Acid Cycle	1	-10000	10000	0		1.3.5.1
R47	Succinate dehydrogenase	fum[m] + fadh2[m] => succ[m] + fad[m]+h[m]	(An06g00990 or An16g07150)	An06g00990 An16g07150		Tricarboxylic Acid Cycle	0	0	10000	0		1.3.99.1		IKU-IKReaction,1-1-n
R48	Succinate dehydrogenase	fum + fadh2[m] => succ + fad[m]+h[m]	(An06g00990 or An16g07150)	An06g00990 An16g07150		Tricarboxylic Acid Cycle	0	0	10000	0		1.3.99.1		IKU-differenceReaction OR IKU-IKReaction,n-1-n OR n-1-n
R49	Fumarate hydratase	fum[m] + h2o[m] <=> mal[m]	An12g07850	An12g07850		Tricarboxylic Acid Cycle	1	-10000	10000	0		4.2.1.2		IKU-IKReaction,n-1-n
R50	Fumarate hydratase	mal <=> fum + h2o	An12g07850	An12g07850		Tricarboxylic Acid Cycle	1	-10000	10000	0		4.2.1.2		IKU-IKUReaction,1-1-1
R51	Malate dehydrogenase	mal[m] + nad[m] <=> oa[m] + nadh[m] + h[m]	(An11g07190 or An07g02160 or An15g00070)	An11g07190 An07g02160 An15g00070		Tricarboxylic Acid Cycle	1	-10000	10000	0		1.1.1.37		IKU-IKReaction,1-1-1
R52	Malate dehydrogenase	mal + nad <=> oa + nadh + h	(An11g07190 or An15g00070 or An07g02160)	An11g07190 An15g00070 An07g02160		Tricarboxylic Acid Cycle	1	-10000	10000	0		1.1.1.37		IKU-IKUReaction,1-1-1
R53	Isocitrate lyase	icit[p] => succ[p] + glx[p]	(An01g09270 or An12g07630)	An01g09270 An12g07630		Glyoxylate and dicarboxylate metabolism	0	0	10000	0		4.1.3.1		IKU-IKReaction,1-1-1
R54	Malate synthase	accoa[p] + h2o[p] + glx[p] => mal[p] + coa[p] + h[p]	An15g01860	An15g01860		Glyoxylate and dicarboxylate metabolism	0	0	10000	0		2.3.3.9		IKU-IKReaction OR IKU-IKReaction,1-1-n OR 1-1-n
R55	glycerate 3-kinase	atp + g => adp + 3pg + h	An14g01000	An14g01000		Glyoxylate and dicarboxylate metabolism	0	0	10000	0		2.7.1.31		KEGG
R56	serine-glyoxylate transaminase	ser + glx => 3hpyr + gly	An08g01000	An08g01000		Glyoxylate and dicarboxylate metabolism	0	0	10000	0		2.6.1.45		KEGG
R57	Malate dehydrogenase (NADP-specific) (malic enzyme)	mal + nadp => pyr + co2 + nadph	An05g00930	An05g00930		Oxidation of malate to pyruvate	0	0	10000	0		1.1.1.40		IKU-IKReaction,1-1-1
R58	malate dehydrogenase (NAD-specific) (malic enzyme)	mal[m] + nad[m] => pyr[m] + co2[m] + nadh[m]	An12g00160	An12g00160		Oxidation of malate to pyruvate	0	0	10000	0		1.1.1.38		KEGG
R59	Malate dehydrogenase (NADP-specific) (malic enzyme)	mal[m] + nadp[m] => pyr[m] + co2[m] + nadph[m]	An05g00930	An05g00930		Oxidation of malate to pyruvate	0	0	10000	0		1.1.1.40		IKU-IKUReaction,n-1-n
R60	ATP:citrate oxaloacetate-lyase ((pro-3S)-CH2COO- -acetyl-CoA) (ATP-dephosphorylating)	atp + cit + coa => adp + pi + accoa + oa	(An11g00510 and An11g00530)	An11g00510 An11g00530		TCA intermediates metabolism	0	0	10000	0		2.3.3.8		IKU-IKUReaction,n-1-n
R61	ATP:citrate oxaloacetate-lyase ((pro-3S)-CH2COO- -acetyl-CoA) (ATP-dephosphorylating) mitochondrial	atp[m] + cit[m] + coa[m] => adp[m] + pi[m] + accoa[m] + oa[m]	(An11g00510 and An11g00530)	An11g00510 An11g00530		TCA intermediates metabolism	0	0	10000	0		2.3.3.8		IKU-IKReaction,n-1-n
R62	Mitochondrial citrate lyase	cit[m] => oa[m] + ac[m]	An01g08610	An01g08610		TCA intermediates metabolism	0	0	10000	0		4.1.3.6		IKU-IKReaction,1-1-n
R63	aconitate decarboxylase	aco + h => itaconate + co2	(An09g06220 or An01g09950)	An09g06220 An01g09950		C5-Branched dibasic acid metabolism	0	0	10000	0		4.1.1.6		KEGG
R64	Oxaloacetate acetylhydrolase (oahA)	oa + h2o => oxal + ac + h	(An07g08390 or An10g00820)	An07g08390 An10g00820		Oxalic acid	0	0	10000	0		3.7.1.1		IKU-differenceReaction,1-1-n
R65	Oxalate decarboxylase	h + oxal => for + co2	(An15g03980 or An03g01140)	An15g03980 An03g01140		Oxalic acid	0	0	10000	0		4.1.1.2		IKU-IKReaction,n-1-n
R66	Oxalate decarboxylase	h[e] + oxal[e] => for[e] + co2[e]	(An15g03980 or An03g01140)	An15g03980 An03g01140		Oxalic acid	0	0	10000	0		4.1.1.2		IKU-IKReaction,1-1-1
R67	Alcohol dehydrogenase (adhA)	methol + nad <=> fald + nadh + h	(An01g12170 or An10g00510 or An13g00950 or An14g02160 or An17g01530)	An01g12170 An10g00510 An13g00950 An14g02160 An17g01530		Methane metabolism	1	-10000	10000	0		1.1.1.1		IKU-IKReaction,n-1-1
R68	Methanol:oxygen oxidereductase	methol + o2 => fald + h2o2	An18g05480	An18g05480		Methane metabolism	0	0	10000	0		1.1.3.13		KEGG
R69	Methanol dehydrogenase.	methol + nad => fald + nadh + h	An11g03110	An11g03110		Methane metabolism	0	0	10000	0		1.1.1.244		UniprotKB
R70	S-(hydroxymethyl)glutathione synthase	rgt + fald <=> hygta	An02g00080	An02g00080		Methane metabolism	1	-10000	10000	0		4.4.1.22		KEGG
R71	S-(hydroxymethyl)glutathione dehydrogenase / alcohol dehydrogenase	hygta + nad => fgt + nadh + h	An10g00510	An10g00510		Methane metabolism	0	0	10000	0		1.1.1.284		KEGG
R72	S-formylglutathione hydrolase	fgt + h2o => for + rgt + h	An07g03100	An07g03100		Methane metabolism	0	0	10000	0		3.1.2.12		KEGG
R73	Formaldehyde dehydrogenase	fald + nad + h2o <=> for + nadh +2 h	An10g00230	An10g00230		Formic acid	1	-10000	10000	0		1.2.1.46		IKU-differenceReaction,1-1-n
R74	Formate oxidase	for + o2 + h => h2o2 + co2	An15g00410	An15g00410		Formic acid	0	0	10000	0		1.2.1.2		IKU-IKReaction,n-1-n
R75	Formaldehyde dehydrogenase (glutathione)	fald + rgt + nad <=> fgt + nadh + h	An02g00080	An02g00080		Formic acid	1	-10000	10000	0		1.2.1.1		IKU-IKUReaction,n-1-n
R76	Pyruvate dehydrogenase (lipoamide)	pyr[m] + lipo[m] + h[m] => adhlipo[m] + co2[m]	(An01g00100 and An07g09530 and An11g04550)	An01g00100 An07g09530 An11g04550		Pyruvate metabolism	0	0	10000	0		1.2.4.1		IKU-IU-noECnoReaction,1-1-1
R77	Dihydrolipoamide S-acetyltransferase and lipoamide dehydrogenase	coa[m] + adhlipo[m] + nad[m] <=> accoa[m] + lipo[m] + nadh[m] + h[m]	An07g02180	An07g02180		Pyruvate metabolism	1	-10000	10000	0		2.3.1.12		IKU-IKReaction,n-1-n
R78	Pyruvate decarboxylase	h + pyr => acal + co2	(An02g06820 or An09g01030)	An02g06820 An09g01030		Pyruvate metabolism	0	0	10000	0		4.1.1.1		IKU-IKReaction,n-1-n
R79	Pyruvate oxidase	pyr + pi + 1.5 o2 + h2o + h => actp + co2 + 2 h2o2				Pyruvate metabolism	0	0	10000	0		1.2.3.3		IKU-IKReaction,1-1-n
R80	Acetate kinase	atp + ac => adp + actp	An02g06420	An02g06420		Pyruvate metabolism	0	0	10000	0		2.7.2.1		IKU-IKUReaction,1-1-1
R81	Methylglyoxal synthase or non-enzymatic	t3p2 => mthgxl + pi				Methylglyoxal bypass	0	0	10000	0		4.2.3.3		IKU-differenceReaction OR IKU-IKUReaction,1-1-n OR n-1-n
R82	chemical reaction	t3p1 => mthgxl + pi				Methylglyoxal bypass	0	0	10000	0				IKU-IU-noECnoReaction,1-1-n
R83	D-Lactaldehyde dehydrogenase (Methylglyoxal reductase) (MGR I)	h + mthgxl + nadph <=> lacal + nadp				Methylglyoxal bypass	1	-10000	10000	0		1.1.1.78		IKU-IKUReaction,1-1-1
R84	Lactaldehyde dehydrogenase	lacal + nad + h2o => lac + nadh + 2 h				Methylglyoxal bypass	0	0	10000	0		1.2.1.22		IKU-KUReaction,1-1-1
R85	D-lactate dehydrogenase	lac + nad <=> pyr + nadh + h	An01g09780	An01g09780		Methylglyoxal bypass	1	-10000	10000	0		1.1.1.28
R86	Lactoylglutathione lyase (glyoxylase I)	rgt + mthgxl <=> lgt	(An02g05670 or An11g02860)	An02g05670 An11g02860		Methylglyoxal bypass	1	-10000	10000	0		4.4.1.5
R87	Hydroxyacylglutathione hydrolase (glyoxylase II)	lgt + h2o => lac + rgt + h	An14g06340	An14g06340		Methylglyoxal bypass	0	0	10000	0		3.1.2.6		IKU-differenceReaction,1-n-n
R88	Aldehyde dehydrogenase (NAD+)	propal + nad + h2o <=> prop + nadh + 2 h	(An08g07290 or An10g00850)	An08g07290 An10g00850		Methylcitrate pathway	1	-10000	10000	0		1.2.1.3		IKU-IKReaction,1-1-n
R89	Propanoate:CoA ligase (AMP-forming)	atp[m] + prop[m] + coa[m] <=> amp[m] + ppi[m] + propcoa[m]	An05g00390	An05g00390		Methylcitrate pathway	1	-10000	10000	0		6.2.1.17		IKU-differenceReaction,1-n-n
R90	Propanoate:CoA ligase (AMP-forming)	atp + prop + coa <=> amp + ppi + propcoa	An05g00390	An05g00390		Methylcitrate pathway	1	-10000	10000	0		6.2.1.17		IKU-differenceReaction,1-1-1
R91	2-Methylcitrate synthase	propcoa[m] + h2o[m] + oa[m] <=> 2mcit[m] + coa[m] + h[m]	An15g01920	An15g01920		Methylcitrate pathway	1	-10000	10000	0		2.3.3.5
R92	2-methylcitrate hydrolyase	2mcit[m] <=> 2maco[m] + h2o[m]	(An01g09930 or An08g10870 or An15g01780)	An01g09930 An08g10870 An15g01780		Methylcitrate pathway	1	-10000	10000	0		4.2.1.79
R93	2-methylisocitrate dehydratase	2maco[m] + h2o[m] <=> 2micit[m]				Methylcitrate pathway	1	-10000	10000	0		4.2.1.99
R94	2-methylisocitrate lyase	2micit[m] <=> pyr[m] + succ[m]	An12g07630	An12g07630		Methylcitrate pathway	1	-10000	10000	0		4.1.3.30
R95	acetyl-CoA synthetase	atp + propanoate + h => ppi + ppad	An04g05620	An04g05620		Propanoate metabolism	0	0	10000	0		6.2.1.1		KEGG
R96	propionyl-CoA synthetase	atp + propanoate + h => ppi + ppad	An05g00390	An05g00390		Propanoate metabolism	0	0	10000	0		6.2.1.17		KEGG
R97	acetyl-CoA synthetase	ppad + coa + 2 h => amp + ppcoa	An04g05620	An04g05620		Propanoate metabolism	0	0	10000	0		6.2.1.1		KEGG
R98	propionyl-CoA synthetase	ppad + coa + 2 h => amp + ppcoa	An05g00390	An05g00390		Propanoate metabolism	0	0	10000	0		6.2.1.17		KEGG
R99	acyl-CoA dehydrogenase	ppcoa[m] + fad[m] <=> fadh2[m] + prpncoa[m]	(An14g03240 or An17g01150)	An14g03240 An17g01150		Propanoate metabolism	1	-10000	10000	0		1.3.8.7		KEGG
R100	(3R)-3-Hydroxyacyl-CoA hydro-lyase	prpncoa[m] + h2o[m] <=> 3hpcoa[m]	An02g02820	An02g02820		Propanoate metabolism	1	-10000	10000	0		4.2.1.17		KEGG
R101	3-hydroxyisobutyryl-CoA hydrolase	3hpcoa[m] + h2o[m] <=> 3hpp[m] + coa[m] + h[m]	An14g06290	An14g06290		Propanoate metabolism	1	-10000	10000	0		3.1.2.4		KEGG
R102	3-hydroxypropanoate:NAD+ oxidoreductase	3hpp[m] + nad[m] <=> msa[m] + nadh[m] + h[m]				Propanoate metabolism	1	-10000	10000	0		1.1.1.59		KEGG
R103	methylmalonate-semialdehyde dehydrogenase	msa[m] + coa[m] + nad[m] => accoa[m] + co2[m] + nadh[m] + h[m]	An01g08430	An01g08430		Propanoate metabolism	0	0	10000	0		1.2.1.18		KEGG
R104	methylmalonate-semialdehyde dehydrogenase	msa[m] + coa[m] + nadp[m] => accoa[m] + co2[m] + nadph[m] + h[m]	An01g08430	An01g08430		Propanoate metabolism	0	0	10000	0		1.2.1.18		KEGG
R105	Glutamate decarboxylase	glu[m] + h[m] => gaba[m] + co2[m]	(An02g06860 or An08g08840 or An15g04770)	An02g06860 An08g08840 An15g04770		Butanoate metabolism	0	0	10000	0		4.1.1.15
R106	4-Aminobutyrate transaminase	gaba[m] + akg[m] => succsal[m] + glu[m]	An17g00910	An17g00910		Butanoate metabolism	0	0	10000	0		2.6.1.19
R107	Succinate-semialdehyde dehydrogenase (NAD(P)+)	succsal[m] + nad[m] + h2o[m] => succ[m] + nadh[m] + 2 h[m]	An04g02610	An04g02610		Butanoate metabolism	0	0	10000	0		1.2.1.16
R108	Succinate-semialdehyde dehydrogenase (NAD(+)).	succsal[m] + nad[m] + h2o[m] => succ[m] + nadh[m] + 2 h[m]	(An13g01930 or An14g01440)	An13g01930 An14g01440		Butanoate metabolism	0	0	10000	0		1.2.1.24		UniprotKB
R109	Butanoate:CoA ligase (AMP-forming)	atp + butyrate + coa => amp + ppi + c40coa + h				Butanoate metabolism	0	0	10000	0		6.2.1.2		KEGG
R110	butyryl-CoA dehydrogenase	c40coa + fad[m] => fadh2[m] + cronylcoa[m]	An01g12960	An01g12960		Butanoate metabolism	0	0	10000	0		1.3.8.1		KEGG
R111	(3R)-3-Hydroxyacyl-CoA hydro-lyase	cronylcoa[m] + h2o[m] <=> 3hbcoa[m]	An02g02820	An02g02820		Butanoate metabolism	1	-10000	10000	0		4.2.1.17		KEGG
R112	(S)-3-Hydroxybutanoyl-CoA:NADP+ oxidoreductase	3hbcoa[m] + nadp[m] <=> aaccoa[m] + nadph[m] + h[m]	An14g00430	An14g00430		Butanoate metabolism	1	-10000	10000	0		1.1.1.157		KEGG
R113	(S)-3-hydroxyacyl-CoA:NAD+ oxidoreductase	3hbcoa[m] + nad[m] <=> aaccoa[m] + nadh[m] + h[m]	(An12g03260 or An19g00140)	An12g03260 An19g00140		Butanoate metabolism	1	-10000	10000	0		1.1.1.35		KEGG
R114	succinyl-CoA:acetoacetate CoA-transferase	succoa[m] + actac[m] => succ[m] + aaccoa[m]	(An01g03000 or An06g01370)	An01g03000 An06g01370		Butanoate metabolism	0	0	10000	0		2.8.3.5		KEGG
R115	GTP cyclohydrolase I	gtp + h2o => for + ahtd + h	An09g05310	An09g05310		Folate biosynthesis	0	0	10000	0		3.5.4.16
R116	Glycerophosphatase, alkaline phosphatase; nucleoside triphosphatase	3 h2o + ahtd => dhp + 3 pi + 3 h	(An07g07520 or An09g06330)	An07g07520 An09g06330		Folate biosynthesis	0	0	10000	0		3.1.3.1
R117	Dihydroneopterin aldolase	dhp => ahhmp + glal + h	(An16g03880 or An16g05350)	An16g03880 An16g05350		Folate biosynthesis	0	0	10000	0		4.1.2.25
R118	Glycolaldehyde dehydrogenase	glal + nad + h2o <=> glya + nadh + 2 h				Folate biosynthesis	1	-10000	10000	0		1.2.1.21
R119	Glycolate oxidase	glya + o2 => glx + h2o2	An12g10140	An12g10140		Folate biosynthesis	0	0	10000	0		1.1.3.15
R120	6-Hydroxymethyl-7,8 dihydropterin pyrophosphokinase	ahhmp + atp => amp + ahhmd + h	An16g05350	An16g05350		Folate biosynthesis	0	0	10000	0		2.7.6.3
R121	Aminodeoxychorismate synthase	chor + gln => adchor + glu	An03g03130	An03g03130		Folate biosynthesis	0	0	10000	0		2.6.1.85
R122	Aminodeoxychorismate lyase	adchor => pyr + paba + h				Folate biosynthesis	0	0	10000	0		4.1.3.38
R123	Dihydropteroate synthase	paba + ahhmd => ppi + dhpt	An16g05350	An16g05350		Folate biosynthesis	0	0	10000	0		2.5.1.15
R124	Dihydrofolate synthase	dhpt + atp[m] + glu[m] => adp[m] + pi[m] + dhf[m] + h[m]	(An02g02950 or An04g01120 or An04g02490 or An04g09750)	An02g02950 An04g01120 An04g02490 An04g09750		Folate biosynthesis	0	0	10000	0		6.3.2.17
R125	5,6,7,8-tetrahydrofolate:NADP+ oxidoreductase	dhf[m] + nadph[m] + h[m] => nadp[m] + thf[m]	An12g04590	An12g04590		Folate biosynthesis	0	0	10000	0		1.5.1.3		IKU-IKReaction,1-1-1
R126	5,6,7,8-tetrahydrofolate:NAD+ oxidoreductase	dhf[m] + nadh[m] + h[m] <=> nad[m] + thf[m]	An12g04590	An12g04590		Folate biosynthesis	1	-10000	10000	0		1.5.1.3		KEGG UniprotKB
R127	dihydrofolate:NADP+ oxidoreductase	nadp[m] + dhf[m] <=> nadph[m] + folate[m]	An12g04590	An12g04590		Folate biosynthesis	1	-10000	10000	0		1.5.1.3		KEGG UniprotKB
R128	dihydrofolate:NAD+ oxidoreductase	nad[m] + dhf[m] <=> nadh[m] + folate[m]	An12g04590	An12g04590		Folate biosynthesis	1	-10000	10000	0		1.5.1.3		KEGG UniprotKB
R129	5,6,7,8-tetrahydrofolate:NAD+ oxidoreductase	folate[m] + 2 nadh[m] + h[m] => thf[m] + 2 nad[m]	An12g04590	An12g04590		Folate biosynthesis	0	0	10000	0		1.5.1.3		KEGG UniprotKB
R130	5,6,7,8-tetrahydrofolate:NADP+ oxidoreductase	folate[m] + 2 nadph[m] + h[m] => thf[m] + 2 nadp[m]	An12g04590	An12g04590		Folate biosynthesis	0	0	10000	0		1.5.1.3		KEGG UniprotKB
R131	Tetrahydrofolylpolyglutamate synthase	thf + atp + glu <=> adp + pi + thfg	(An02g02950 or An04g01120 or An04g02490 or An04g09750)	An02g02950 An04g01120 An04g02490 An04g09750		Folate biosynthesis	1	-10000	10000	0		6.3.2.17		IKU-IKReaction,1-1-1
R132	10-formyltetrahydrofolate:L-methionyl-tRNA N-formyltransferase	fthf[m] + tRNAMet[m] => tRNAfMet[m] + thf[m]				Folate biosynthesis	0	0	10000	0		2.1.2.9		from Penicillium chrysogenum
R133	Formate-dihydrofolate ligase (10-Formyltetrahydrofolate synthetase, FTHFS) (Trifunctional)	atp[m] + for[m] + thf[m] => adp[m] + pi[m] + fthf[m]	An02g12420	An02g12420		Folate one-carbon pool	0	0	10000	0		6.3.4.3		IKU-IKReaction,1-1-1
R134	Methenyltetrahydrofolate cyclohydrolase (Trifunctional)	h[m] + fthf[m] <=> methf[m] + h2o[m]	An02g12420	An02g12420		Folate one-carbon pool	1	-10000	10000	0		3.5.4.9		IKU-IKReaction,1-1-1
R135	Methylenetetrahydrofolate dehydrogenase (NADP+) (Trifunctional)	methf[m] + nadph[m] <=> metthf[m] + nadp[m]	(An02g12420 or An16g07400)	An02g12420 An16g07400		Folate one-carbon pool	1	-10000	10000	0		1.5.1.5		IKU-IKReaction,1-1-1
R136	Methylenetetrahydrofolate reductase (NADPH)	metthf[p] + nadph[p] + h[p] => mthf[p] + nadp[p]	(An02g03270 or An09g05860)	An02g03270 An09g05860		Folate one-carbon pool	0	0	10000	0		1.5.1.20		IKU-IKReaction,1-1-1
R137	Methylenetetrahydrofolate dehydrogenase (NAD+)	metthf + nad => methf + nadh	An16g07400	An16g07400		Folate one-carbon pool	0	0	10000	0		1.5.1.15		IKU-IKReaction,1-1-1
R138	Methenyltetrahydrofolate cyclohydrolase	methf + h2o <=> fthf + h	An02g12420	An02g12420		Folate one-carbon pool	1	-10000	10000	0		3.5.4.9		IKU-IKReaction,1-1-1
R139	5-formyltetrahydrofolate deformylase	fthf + h2o => for + thf + h	An01g11650	An01g11650		Folate one-carbon pool	0	0	10000	0		3.5.1.10		IKU-IKReaction,1-1-1
R140	Methylenetetrahydrofolate reductase (NADPH)	metthf + nadph + h => mthf + nadp	(An02g03270 or An09g05860)	An02g03270 An09g05860		Folate one-carbon pool	0	0	10000	0		1.5.1.20		IKU-IKReaction,1-1-1
R141	branched-chain amino acid aminotransferase	val + akg <=> oival + glu	(An04g00430 or An01g06530 or An02g06150 or An09g01990)	An04g00430 An01g06530 An02g06150 An09g01990		Coenzyme A and pantothenate biosynthesis	-1	-10000	10000	0		2.6.1.42		KEGG
R142	Ketopentoate hydroxymethyl transferase	oival[m] + metthf[m] + h2o[m] => akp[m] + thf[m]	An11g06930	An11g06930		Coenzyme A and pantothenate biosynthesis	0	0	10000	0		2.1.2.11		IKU-IKReaction,1-1-1
R143	Ketopantoate reductase (2-dehydropantoate 2-reductase)	akp + nadph + h => nadp + pant	(An02g00670 or An03g00880 or An06g02350 or An09g01130 or An11g09950 or An12g08000 or An12g10100 or An18g01140)	An02g00670 An03g00880 An06g02350 An09g01130 An11g09950 An12g08000 An12g10100 An18g01140		Coenzyme A and pantothenate biosynthesis	0	0	10000	0		1.1.1.169		IKU-IKReaction,1-1-1
R144	Ketopantoate reductase (2-dehydropantoate 2-reductase)	akp[m] + nadph[m] + h[m] => nadp[m] + pant[m]	(An02g00670 or An03g00880 or An06g02350 or An09g01130 or An11g09950 or An12g08000 or An12g10100 or An18g01140)	An02g00670 An03g00880 An06g02350 An09g01130 An11g09950 An12g08000 An12g10100 An18g01140		Coenzyme A and pantothenate biosynthesis	0	0	10000	0		1.1.1.169
R145	Pantoate-B-alanine ligase	pant + bala + atp => amp + ppi + pnto + 2 h	An18g01970	An18g01970		Coenzyme A and pantothenate biosynthesis	0	0	10000	0		6.3.2.1
R146	Pantothenate kinase	pnto + atp => adp + 4ppnto + h	An02g13550	An02g13550		Coenzyme A and pantothenate biosynthesis	0	0	10000	0		2.7.1.33
R147	Phosphopantothenate-cysteine ligase	4ppnto + ctp + cys => cmp + ppi + 4ppncys + 2 h	An02g13510	An02g13510		Coenzyme A and pantothenate biosynthesis	0	0	10000	0		6.3.2.5
R148	Phosphopantothenate-cysteine decarboxylase	4ppncys => co2 + 4ppnte	An04g00160	An04g00160		Coenzyme A and pantothenate biosynthesis	0	0	10000	0		4.1.1.36		IKU-IU-noECnoReaction,n-1-n
R149	Phospho-pantethiene adenylyltransferase (Bifunctional with 2.7.1.24)	h + 4ppnte + atp => ppi + dpcoa				Coenzyme A and pantothenate biosynthesis	0	0	10000	0		2.7.7.3		IKU-IU-noECnoReaction,n-1-n
R150	DephosphoCoA kinase (Bifunctional with 2.7.7.3)	dpcoa + atp => adp + coa + h	An02g11230	An02g11230		Coenzyme A and pantothenate biosynthesis	0	0	10000	0		2.7.1.24		IKU-IKReaction OR IKU-IKReaction,1-n-n OR 1-n-n
R151	B-ketoacyl-ACP synthase (c10,0), fatty acyl CoA synthase	6 h + 3 malcoa + 4 nadph => 4 nadp + chcoa + 2 co2 + 2 coa + 2 h2o				Biotin biosynthesis	0	0	10000	0
R152	8-Amino-7-oxononanoate synthase	h + ala + chcoa <=> co2 + coa + aona	(An04g01140 or An12g00920 or An15g01980)	An04g01140 An12g00920 An15g01980		Biotin biosynthesis	1	-10000	10000	0		2.3.1.47
R153	adenosyl:methionine-8-amino-7-oxononanoate aminotransferase	aona + sam <=> daona + samob	An15g01990	An15g01990		Biotin biosynthesis	1	-10000	10000	0		2.6.1.62
R154	dethiobiotin synthetase	daona + atp + co2 <=> adp + pi + dtb + 3 h				Biotin biosynthesis	1	-10000	10000	0		6.3.3.3
R155	Biotin synthase	2 sam + dtb + s => 2 met + bt + 2 da	An15g02000	An15g02000		Biotin biosynthesis	1	-10000	10000	0		2.8.1.6
R156	5'-phosphate synthase pdxT subunit	t3p1 + rl5p + gln => pydx5p + glu + pi + 3 h2o + h	(An12g03940 and An03g04280)	An12g03940 An03g04280		Vitamin B6 metabolism	0	0	10000	0		4.3.3.6		KEGG
R157	pyridoxamine 5'-phosphate oxidase	pdxam + h2o + o2 <=> pydx + nh3 + h2o2	An14g04050	An14g04050		Vitamin B6 metabolism	1	-10000	10000	0		1.4.3.5		KEGG
R158	pyridoxamine 5'-phosphate oxidase	pyam5p + h2o + o2 => pydx5p + nh3 + h2o2	An14g04050	An14g04050		Vitamin B6 metabolism	0	0	10000	0		1.4.3.5		KEGG
R159	pyridoxine kinase	atp + pdxam => adp + pyam5p + h	An01g05050	An01g05050		Vitamin B6 metabolism	0	0	10000	0		2.7.1.35		KEGG
R160	pyridoxine kinase	atp + pdxi <=> adp + pdx5p + h	An01g05050	An01g05050		Vitamin B6 metabolism	1	-10000	10000	0		2.7.1.35		KEGG
R161	pyridoxine kinase	adp + pydx5p + h => atp + pydx	An01g05050	An01g05050		Vitamin B6 metabolism	0	0	10000	0		2.7.1.35		KEGG
R162	pyridoxamine 5'-phosphate oxidase	pdx5p + o2 <=> h2o2 + pydx5p	An14g04050	An14g04050		Vitamin B6 metabolism	1	-10000	10000	0		1.4.3.5		KEGG
R163	pyridoxine 4-dehydrogenase	pdxi + nadp <=> pydx + nadph + h	(An08g02180 or An16g02360 or An04g03570)	An08g02180 An16g02360 An04g03570		Vitamin B6 metabolism	1	-10000	10000	0		1.1.1.65		KEGG
R164	chorismate pyruvate-lyase (4-hydroxybenzoate-forming)	chor => 4hba + pyr				Ubiquinone and other terpenoid-quinone biosynthesis	0	0	10000	0		4.1.3.40		KEGG
R165	polyisopentenylpyrolinate:4-hydroxybenzoate nonaprenyltransferase	pd + 4hba => 4hp + ppi	An04g00170	An04g00170		Ubiquinone and other terpenoid-quinone biosynthesis	0	0	10000	0		2.5.1.39		KEGG
R166	uncharacterized enzyme	4hp + o2 => 3pd				Ubiquinone and other terpenoid-quinone biosynthesis	0	0	10000	0				KEGG
R167	S-adenosyl-L-methionine:3-polyprenyl-4,5-dihydroxylate 5-O-methyltransferase	3pd + sam => 3phm + sah + h	An04g06490	An04g06490		Ubiquinone and other terpenoid-quinone biosynthesis	0	0	10000	0		2.1.1.114		KEGG
R168	3-polyprenyl-4-hydroxy-5-methoxybenzoate carboxy-lyase (2-polyprenyl-6-methoxyphenol-forming)	3phm + h => 2pm + co2	(An03g06570 or An09g00010)	An03g06570 An09g00010		Ubiquinone and other terpenoid-quinone biosynthesis	0	0	10000	0		4.1.1.-		KEGG
R169	2-octaprenyl-6-methoxyphenol hydroxylase	2pm + o2 => 2pmb + h2o	(An01g08500 or An07g05610 or An11g02480 or An16g01030)	An01g08500 An07g05610 An11g02480 An16g01030		Ubiquinone and other terpenoid-quinone biosynthesis	0	0	10000	0		1.14.13.-		KEGG
R170	ubiquinone biosynthesis methyltransferase	2pmb + sam => 2pmmb + sah + h	An11g06590	An11g06590		Ubiquinone and other terpenoid-quinone biosynthesis	0	0	10000	0		2.1.1.201		KEGG
R171	2-octaprenyl-3-methyl-6-methoxy-1,4-benzoquinol hydroxylase	2pmmb + o2 + nadph + h => 2pmhmb + nadp + h2o	(An01g08500 or An07g05610 or An11g02480 or An16g01030)	An01g08500 An07g05610 An11g02480 An16g01030		Ubiquinone and other terpenoid-quinone biosynthesis	0	0	10000	0		1.14.13.-		KEGG
R172	hexaprenyldihydroxybenzoate methyltransferase	2pmhmb + sam => q + sah + h	An04g06490	An04g06490		Ubiquinone and other terpenoid-quinone biosynthesis	0	0	10000	0		2.1.1.114		KEGG
R173	GTP 7,8-8,9-dihydrolase (diphosphate-forming)	gtp => d6rp5p + ppi + for + h	(An08g06370 or An10g00350 or An12g09640)	An08g06370 An10g00350 An12g09640		Riboflavin metabolism	0	0	10000	0		3.5.4.25		KEGG
R174	2,5-diamino-6-hydroxy-4-(5-phosphoribosylamino)-pyrimidine 2-aminohydrolase	d6rp5p + h2o + h => a6rp5p + nh3				Riboflavin metabolism	0	0	10000	0		3.5.4.26		KEGG
R175	5-amino-6-(5-phosphoribitylamino)uracil:NADP+ 1'-oxidoreductase	a6rp5p + nadph + h => 5aprbu + nadp	(An01g01960 or An14g00090)	An01g01960 An14g00090		Riboflavin metabolism	0	0	10000	0		1.1.1.193		KEGG
R176	phosphoric monoester hydrolase	5aprbu + h2o => aura + pi	(An02g02380 or An08g10370 or An11g00640 or An11g10240 or An18g01690)	An02g02380 An08g10370 An11g00640 An11g10240 An18g01690		Riboflavin metabolism	0	0	10000	0		3.1.3.-		KEGG
R177	D-ribulose 5-phosphate formate-lyase (L-3,4-dihydroxybutan-2-one-4-phosphate-forming)	rl5p => db4p + for + h	An08g10340	An08g10340		Riboflavin metabolism	0	0	10000	0		4.1.99.12		KEGG
R178	6,7-dimethyl-8-ribityllumazine synthase	db4p + aura => d8rl + pi + 2 h2o	An18g06810	An18g06810		Riboflavin metabolism	0	0	10000	0		2.5.1.78		KEGG
R179	6,7-dimethyl-8-(1-D-ribityl)lumazine:6,7-dimethyl-8-(1-D-ribityl)lumazine 2,3-butanediyltransferase	2 d8rl => aura + riboflavin	An18g05130	An18g05130		Riboflavin metabolism	0	0	10000	0		2.5.1.9		KEGG
R180	ATP:riboflavin 5'-phosphotransferase	atp + riboflavin => adp + fmn + h	An02g14530	An02g14530		Riboflavin metabolism	0	0	10000	0		2.7.1.26		KEGG UniprotKB
R181	ATP:FMN adenylyltransferase	atp + fmn => fad + ppi	An08g07810	An08g07810		Riboflavin metabolism	0	0	10000	0		2.7.7.2		KEGG
R182	riboflavin-5-phosphate phosphohydrolase (acid optimum)	fmn + h2o => pi + riboflavin	(An01g10750 or An07g05600 or An08g11030 or An09g01630 or An13g01750 or An14g01550 or An16g01730 or An18g04140)	An01g10750 An07g05600 An08g11030 An09g01630 An13g01750 An14g01550 An16g01730 An18g04140		Riboflavin metabolism	0	0	10000	0		3.1.3.2		KEGG
R183	ATP:4-amino-2-methyl-5-phosphomethylpyrimidine phosphotransferase	4ampm + atp => ahmpp + adp	An02g02520	An02g02520		Thiamine metabolism	0	0	10000	0		2.7.4.7		KEGG
R184	unclear reaction	t3p1 + pyr => thz + 3 h				Thiamine metabolism	0	0	10000	0				gaps analysis
R185	ATP:4-methyl-5-(2-hydroxyethyl)-thiazole 2-phosphotransferase	thz + atp => thzp + adp + h	An12g04660	An12g04660		Thiamine metabolism	0	0	10000	0		2.7.1.50		KEGG
R186	2-methyl-4-amino-5-hydroxymethylpyrimidine-diphosphate:4-methyl-5-(2-phosphoethyl)-thiazole 2-methyl-4-aminopyridine-5-methenyltransferase	ahmpp + thzp + h => ppi + thmp	An12g04660	An12g04660		Thiamine metabolism	0	0	10000	0		2.5.1.3		KEGG
R187	thiamin diphosphate phosphohydrolase	thdp + h2o => pi + thmp + h				Thiamine metabolism	0	0	10000	0		3.6.1.15		KEGG
R188	thiamin monophosphate phosphohydrolase	thmp + h2o => thm + pi	(An02g02380 or An08g10370 or An11g00640 or An11g10240 or An18g01690)	An02g02380 An08g10370 An11g00640 An11g10240 An18g01690		Thiamine metabolism	0	0	10000	0		3.1.3.-		KEGG
R189	ATP:thiamine diphosphotransferase	atp + thm => amp + thdp + 2 h	An07g02790	An07g02790		Thiamine metabolism	0	0	10000	0		2.7.6.2		KEGG
R190	pyrimidine precursor biosynthesis enzyme	pydx5p + his => 4ampm	An02g10320	An02g10320		Thiamine metabolism	0	0	10000	0		THI5		KEGG
R191	Thiamin hydrolase	thm + h2o => 4ahmmp + thz + h	An02g02520	An02g02520		Thiamine metabolism	0	0	10000	0		3.5.99.2		KEGG
R192	hydroxymethylpyrimidine/phosphomethylpyrimidine kinase	atp + 4ahmmp => adp + 4ampm + h	An02g02520	An02g02520		Thiamine metabolism	0	0	10000	0		2.7.1.49		KEGG
R193	Alcohol dehydrogenase (adhA)	eth + nad <=> acal + nadh + h	(An01g12170 or An10g00510 or An13g00950 or An14g02160 or An17g01530)	An01g12170 An10g00510 An13g00950 An14g02160 An17g01530		Acetate/Acetaldehyde/Ethanol metabolism	1	-10000	10000	0		1.1.1.1
R194	Alcohol dehydrogenase (Catalysed by Glycerol dehydrogenase II (NADP+) EC 1.1.1.72)	eth + nadp <=> acal + nadph + h	An16g02510	An16g02510		Acetate/Acetaldehyde/Ethanol metabolism	1	-10000	10000	0		1.1.1.2
R195	Aldehyde dehydrogenase (NAD+) (aldA)	acal + nad + h2o => ac + nadh + 2 h	(An08g07290 or An10g00850 or An04g03400)	An08g07290 An10g00850 An04g03400		Acetate/Acetaldehyde/Ethanol metabolism	0	0	10000	0		1.2.1.3
R196	Acetyl-CoA synthase (acuA)	ac + coa + atp => amp + ppi + accoa + h	An04g05620	An04g05620		Acetate/Acetaldehyde/Ethanol metabolism	0	0	10000	0		6.2.1.1
R197	Acetyl-CoA hydrolase	accoa + h2o => coa + ac + h	An16g07110	An16g07110		Acetate/Acetaldehyde/Ethanol metabolism	0	0	10000	0		3.1.2.1
R198	Alcohol dehydrogenase	eth[m] + nad[m] <=> acal[m] + nadh[m] + h[m]	(An01g12170 or An10g00510 or An13g00950 or An14g02160 or An17g01530)	An01g12170 An10g00510 An13g00950 An14g02160 An17g01530		Acetate/Acetaldehyde/Ethanol metabolism	1	-10000	10000	0		1.1.1.1
R199	Aldehyde dehydrogenase (NAD+) (adhA)	acal[m] + nad[m] + h2o[m] => ac[m] + nadh[m] + 2 h[m]	(An04g03400 or An08g07290 or An10g00850)	An04g03400 An08g07290 An10g00850		Acetate/Acetaldehyde/Ethanol metabolism	0	0	10000	0		1.2.1.3
R200	Aldehyde dehydrogenase (NADP+) (adhA)	acal[m] + nadp[m] + h2o[m] => ac[m] + nadph[m] + 2 h[m]	An04g03400	An04g03400		Acetate/Acetaldehyde/Ethanol metabolism	0	0	10000	0		1.2.1.5		KEGG
R201	Acetyl-CoA synthase	ac[m] + coa[m] + atp[m] => amp[m] + ppi[m] + accoa[m] + h[m]	An04g05620	An04g05620		Acetate/Acetaldehyde/Ethanol metabolism	0	0	10000	0		6.2.1.1
R202	Acetyl-CoA hydrolase	accoa[m] + h2o[m] => coa[m] + ac[m] + h[m]	An16g07110	An16g07110		Acetate/Acetaldehyde/Ethanol metabolism	0	0	10000	0		3.1.2.1
R203	Glycerol dehydrogenase	gl + nad => glyn + nadh + h	An01g06970	An01g06970		Glycerol metabolism	0	0	10000	0		1.1.1.6
R204	Alcohol oxidase	h + gl + o2 => glyal + h2o2	An18g05480	An18g05480		Glycerol metabolism	0	0	10000	0		1.1.3.13
R205	Glycerol dehydrogenase	h + glyal + nadph => gl + nadp	An01g06970	An01g06970		Glycerol metabolism	0	0	10000	0		1.1.1.72
R206	Alcohol oxidase	gl + o2 => glyn + h2o2	An18g05480	An18g05480		Glycerol metabolism	0	0	10000	0		1.1.3.13
R207	Glycerol dehydrogenase (NADP+)	gl + nad => glyn + nadh +h	An01g06970	An01g06970		Glycerol metabolism	0	0	10000	0		1.1.1.72		IKU-IKReaction,1-1-1
R208	Glycerol kinase	gl + atp => gl3p + adp + h	An04g04890	An04g04890		Glycerol metabolism	0	0	10000	0		2.7.1.30		IKU-differenceReaction,1-n-n
R209	Glycerol 3-phosphate dehydrogenase (FAD dependent) (FAD-dependent sn-glycerol-3-phosphate dehydrogenase)	gl3p + fad[m] => t3p2 + fadh2[m]				Glycerol metabolism	0	0	10000	0		1.1.99.5		IKU-KUReaction,1-1-1
R210	Glycerone kinase	glyn + atp => t3p2 + adp + h	An14g06500	An14g06500		Glycerol metabolism	0	0	10000	0		2.7.1.29		IKU-IKReaction,1-1-1
R211	Glycerol 3-phosphate dehydrogenase (NAD+ dependent)	h + t3p2 + nadh => gl3p + nad	(An01g06110 or An15g07390)	An01g06110 An15g07390		Glycerol metabolism	0	0	10000	0		1.1.1.8		IKU-IKUReaction,n-1-n
R212	Glycerol 3-phosphate phosphatase	gl3p + h2o => gl + pi	An08g02530	An08g02530		Glycerol metabolism	0	0	10000	0		3.1.3.21		IKU-IKReaction,1-1-n
R213	glycerate dehydrogenase	g + nad <=> 3hpyr + nadh + h	An08g06710	An08g06710		Glycerate metabolism	1	-10000	10000	0		1.1.1.29
R214	L-Lactate dehydrogenase	pyr + nadh + h => llac + nad	An04g08220	An04g08220		L-lactate	0	0	10000	0		1.1.1.27		IKU-IKUReaction,1-1-n
R215	Lactate 2-monooxygenase.	llac + o2 => ac + co2 + h2o	An12g08270	An12g08270		L-lactate	0	0	10000	0		1.13.12.4		UniprotKB
R216	Tartrate dehydrogenase	tar + nad <=> oxgly + nadh + h	An01g03030	An01g03030		Tartrate metabolism	1	-10000	10000	0		1.1.1.93
R217	Tartrate dehydratase	tar <=> oa + h2o				Tartrate metabolism	1	-10000	10000	0		4.2.1.32		IKU-IKUReaction,n-1-n
R218	Glycerol dehydrogenase	e + nadph + h => eol + nadp	An01g06970	An01g06970		D-Erythrose/Erythritol metabolism	0	0	10000	0		1.1.1.72		IKU-IKReaction,1-1-n
R219	Erythrulose kinase	e + atp => e4p + adp + h				D-Erythrose/Erythritol metabolism	0	0	10000	0
R220	Erythrose 4-phosphate phosphatase	e4p + h2o => pi + e				D-Erythrose/Erythritol metabolism	0	0	10000	0				IKU-IKUReaction,1-1-n
R221	Erythrose reductase	eol + nad => e + nadh + h				D-Erythrose/Erythritol metabolism	0	0	10000	0				IKU-IKUReaction,n-1-n
R222	Erythrose dehydrogenase	eol + nad => eu + nadh + h				D-Erythrose/Erythritol metabolism	0	0	10000	0				IKU-IKReaction,1-1-n
R223	Erythrulose kinase	eu + atp => eu1p + adp + h				D-Erythrose/Erythritol metabolism	0	0	10000	0
R224	Ketotetrose-phosphate aldolase	eu1p => t3p1 + fald				D-Erythrose/Erythritol metabolism	0	0	10000	0		4.1.2.2		IKU-IKUReaction,1-1-n
R225	alpha-N-arabinofuranosidase	3 arabin[e] => larab[e] + 3 h2o[e]	(An08g01710 or An02g10550 or An01g00330 or An09g00880 or An15g02300 or An03g00960 or An17g00300 or An09g01190 or An16g02730 or An02g01400)	An08g01710 An02g10550 An01g00330 An09g00880 An15g02300 An03g00960 An17g00300 An09g01190 An16g02730 An02g01400		L-Arabinose/Arabitol metabolism	0	0	10000	0		3.2.1.55		KEGG
R226	L-arabinose reductase	laol + nadp <=> larab + nadph + h	(An07g10290 or An09g04070 or An16g04770)	An07g10290 An09g04070 An16g04770		L-Arabinose/Arabitol metabolism	1	-10000	10000	0		1.1.1.21		IKU-IKUReaction,n-1-n
R227	L-Arabitol dehydrogenase	laol + nad <=> lxul + nadh + h	An01g10920	An01g10920		L-Arabinose/Arabitol metabolism	1	-10000	10000	0		1.1.1.12		IKU-IKReaction,1-1-n
R228	L-Xylulose reductase	lxul + nadph + h <=> xol + nadp	An11g03260	An11g03260		L-Arabinose/Arabitol metabolism	1	-10000	10000	0		1.1.1.10
R229	D-Xylose reductase (xyrA) (xylitol dehydrogenase)	xyl + nadph + h <=> xol + nadp	An01g03740	An01g03740		D-Xylose/D,L-Xylulose/Xylitol metabolism	1	-10000	10000	0		1.1.1.307		IKU-IKUReaction,1-1-n
R230	xylitol dehydrogenase	xol + nadp => xul + nadph + h	An11g03260	An11g03260		D-Xylose/D,L-Xylulose/Xylitol metabolism	0	0	10000	0		1.1.1.10		IKU-IKUReaction,n-1-n
R231	D-Xylulose reductase (xylitol dehydrogenase)	xol + nad => xul + nadh + h	An12g00030	An12g00030		D-Xylose/D,L-Xylulose/Xylitol metabolism	0	0	10000	0		1.1.1.9		IKU-IKReaction,1-1-n
R232	L-iditol 2-dehydrogenase	xol + nad => xul + nadh + h	(An14g03510 or An09g03900 or An01g10920 or An16g01710)	An14g03510 An09g03900 An01g10920 An16g01710		D-Xylose/D,L-Xylulose/Xylitol metabolism	0	0	10000	0		1.1.1.14		KEGG
R233	D-Arabinose 1-dehydrogenase [NAD(P)+]	arablac + nadph + h <=> arab + nadp	An01g06970	An01g06970		D-arabinose metabolism	1	-10000	10000	0		1.1.1.117
R234	Aldehyde reductase	arab + nadph + h <=> aol + nadp	(An07g10290 or An09g04070 or An16g04770)	An07g10290 An09g04070 An16g04770		D-arabinose metabolism	1	-10000	10000	0		1.1.1.21		IKU-IKUReaction,1-1-n
R235	D-arabitol dehydrogenase	aol + nad => xul + nadh + h	(An04g09410 or An15g07330)	An04g09410 An15g07330		D-arabinose metabolism	0	0	10000	0		1.1.1.11		IKU-IKUReaction,n-1-n
R236	D-arabitol dehydrogenase	aol + nadp => xul + nadph + h	(An04g09410 or An15g07330)	An04g09410 An15g07330		D-arabinose metabolism	0	0	10000	0		1.1.1.11		IKU-IKReaction,1-1-n
R237	Xylulose kinase	atp + xul => adp + xul5p + h	An07g03140	An07g03140		Xylulose	0	0	10000	0		2.7.1.17
R238	Dihydroxyacetone synthase	xul5p + fald <=> t3p1 + glyn	An14g03500	An14g03500		Xylulose	1	-10000	10000	0		2.2.1.3		IKU-IKUReaction,1-1-n
R239	Ribokinase	atp + rib => adp + r5p + h	An15g07500	An15g07500		Ribose	0	0	10000	0		2.7.1.15
R240	Phosphoglucomutase	r5p <=> r1p	(An02g07650 or An07g06780)	An02g07650 An07g06780		Ribose	1	-10000	10000	0		5.4.2.2
R241	D-Ribose reductase	rib + nadph +h <=> ribol + nadp	(An07g10290 or An09g04070 or An16g04770)	An07g10290 An09g04070 An16g04770		Ribose	1	-10000	10000	0		1.1.1.21
R242	Ribitol dehydrogenase	ribol + nad => rl + nadh + h	(An13g02310 or An18g00010)	An13g02310 An18g00010		Ribose	0	0	10000	0		1.1.1.56
R243	Ribitol dehydrogenase	ribol + nadp => rl + nadph + h	(An13g02310 or An18g00010)	An13g02310 An18g00010		Ribose	0	0	10000	0		1.1.1.56
R244	Ribulokinase	atp + rl => adp + rl5p + h	An14g00160	An14g00160		Ribulose	0	0	10000	0		2.7.1.47
R245	ribulose reductase	rl + nadph + h => aol + nadp				Ribulose	0	0	10000	0
R246	pectinesterase	pectin + h2o => methol + pectate	(An04g09690 or An03g06310)	An04g09690 An03g06310		Pentose and glucuronate interconversions	0	0	10000	0		3.1.1.11		KEGG
R247	polygalacturonase	pectate + h2o => galunt + h	(An01g11520 or An15g05370 or An16g06990 or An09g03260 or An01g14670 or An05g02440 or An02g04900 or An09g05920)	An01g11520 An15g05370 An16g06990 An09g03260 An01g14670 An05g02440 An02g04900 An09g05920		Pentose and glucuronate interconversions	0	0	10000	0		3.2.1.15		KEGG
R248	polygalacturonase	pectate + h2o => digalur + 2 h	(An01g11520 or An15g05370 or An16g06990 or An09g03260 or An01g14670 or An05g02440 or An02g04900 or An09g05920)	An01g11520 An15g05370 An16g06990 An09g03260 An01g14670 An05g02440 An02g04900 An09g05920		Pentose and glucuronate interconversions	0	0	10000	0		3.2.1.15		KEGG
R249	galacturan 1,4-alpha-galacturonidase	digalur + h2o => 2 galunt	(An01g11520 or An03g06740 or An16g06990 or An12g07500)	An01g11520 An03g06740 An16g06990 An12g07500		Pentose and glucuronate interconversions	0	0	10000	0		3.2.1.67		KEGG
R250	D-galacturonate reductase	galunt + nadph + h => galctn__L + nadp	(An01g02340 or An02g07710 or An04g02670 or An10g00010 or An14g00990)	An01g02340 An02g07710 An04g02670 An10g00010 An14g00990		Pentose and glucuronate interconversions	0	0	10000	0		1.1.1.-		KEGG
R251	D-galacturonate reductase	galunt + nadh + h => galctn__L + nad	(An01g02340 or An02g07710 or An04g02670 or An10g00010 or An14g00990)	An01g02340 An02g07710 An04g02670 An10g00010 An14g00990		Pentose and glucuronate interconversions	0	0	10000	0		1.1.1.-		KEGG
R252	L-galactonate dehydratase	galctn__L => 2dh3dgal + h2o	An16g05390	An16g05390		Pentose and glucuronate interconversions	0	0	10000	0		4.2.1.146		KEGG
R253	L-threo-3-deoxy-hexylosonate aldolase	2dh3dgal => pyr + glyal	An02g07720	An02g07720		Pentose and glucuronate interconversions	0	0	10000	0		4.1.2.54		KEGG
R254	L-glyceraldehyde reductase	glyal + nadph + h => gl + nadp	An11g01120	An11g01120		Pentose and glucuronate interconversions	0	0	10000	0		1.1.1.372		KEGG
R255	D-arabinitol dehydrogenase (NADP+)	aol + nadp <=> xul + nadph + h	An01g03480	An01g03480		Pentose and glucuronate interconversions	1	-10000	10000	0		1.1.1.287		KEGG
R256	D-arabinitol dehydrogenase (NADP+)	aol + nadp <=> rl + nadph + h	An01g03480	An01g03480		Pentose and glucuronate interconversions	1	-10000	10000	0		1.1.1.287		KEGG
R257	D-arabinitol 2-dehydrogenase(NAD+)	aol + nad <=> rl + nadh + h	(An04g04170 or An15g05990)	An04g04170 An15g05990		Pentose and glucuronate interconversions	1	-10000	10000	0		1.1.1.250		UniprotKB
R258	Glucose oxidase (goxC)	bdglc[e] + o2[e] => glcn15lac[e] + h2o2[e]	(An01g14740 or An12g03440)	An01g14740 An12g03440		Gluconic acid/Gluconate metabolism	0	0	10000	0		1.1.3.4
R259	Glucose oxidase (god)	bdglc + o2 => glcn15lac + h2o2	(An01g14740 or An12g03440)	An01g14740 An12g03440		Gluconic acid/Gluconate metabolism	0	0	10000	0		1.1.3.4
R260	beta-D-Glucose:NAD+ 1-oxoreductase	bdglc + nad <=> glcn15lac + nadh + h	An13g00930	An13g00930		Gluconic acid/Gluconate metabolism	1	-10000	10000	0		1.1.1.47		UniprotKB
R261	beta-D-Glucose:NADP+ 1-oxoreductase	bdglc + nadp <=> glcn15lac + nadph + h	An13g00930	An13g00930		Gluconic acid/Gluconate metabolism	1	-10000	10000	0		1.1.1.47		UniprotKB
R262	Gluconolactonase (lactonase)	glcn15lac[e] + h2o[e] => glcnt[e]	An10g00900	An10g00900		Gluconic acid/Gluconate metabolism	0	0	10000	0		3.1.1.17
R263	Spontaneous reaction or catalyzed by glucose oxidase	glcn15lac + h2o => glcnt	An10g00900	An10g00900		Gluconic acid/Gluconate metabolism	0	0	10000	0		3.1.1.17
R264	Alkaline phosphatase	d6pgc + h2o => glcnt + pi	(An07g07520 or An09g06330)	An07g07520 An09g06330		Gluconic acid/Gluconate metabolism	0	0	10000	0		3.1.3.1
R265	Acid phosphatase (aphA)	d6pgc + h2o => glcnt + pi	(An09g00310 or An01g10750 or An07g05600 or An08g11030 or An09g01630 or An13g01750 or An14g01550 or An16g01730 or An18g04140)	An09g00310 An01g10750 An07g05600 An08g11030 An09g01630 An13g01750 An14g01550 An16g01730 An18g04140		Gluconic acid/Gluconate metabolism	0	0	10000	0		3.1.3.2
R266	Gluconokinase	glcnt + atp => d6pgc + adp + h	An01g07300	An01g07300		Gluconic acid/Gluconate metabolism	0	0	10000	0		2.7.1.12
R267	6-phosphogluconate dehydrogenase	d6pgc + nadp <=> d6pdgc + nadph + h	An11g02040	An11g02040		Gluconic acid/Gluconate metabolism	1	-10000	10000	0		1.1.1.43
R268	Gluconate dehydratase	glcnt <=> kddgc + h2o	An16g05390	An16g05390		Gluconic acid/Gluconate metabolism	1	-10000	10000	0		4.2.1.39
R269	2-keto-3-deoxygluconate aldolase	kddgc <=> pyr + glyal				Gluconic acid/Gluconate metabolism	1	-10000	10000	0		4.1.2.14
R270	Aldehyde reductase (Polyol dehydrogenase (NADP+))	galol + nadp <=> glac + nadph + h	(An07g10290 or An09g04070 or An16g04770)	An07g10290 An09g04070 An16g04770		Galactose/Galactitol metabolism	1	-10000	10000	0		1.1.1.21		IKU-IKReaction,1-1-1
R271	Galactokinase	atp + glac => adp + gal1p + h	An16g04160	An16g04160		Galactose/Galactitol metabolism	0	0	10000	0		2.7.1.6		IKU-IKReaction,1-1-1
R272	UTP-hexose-1-phosphate uridylyltransferase (UDP-galactose pyrophosphorylase)	utp + gal1p <=> ppi + udpgal	An02g03590	An02g03590		Galactose/Galactitol metabolism	1	-10000	10000	0		2.7.7.10		IKU-IKReaction,1-1-1
R273	UDPglucose 4-epimerase	udpgal <=> udpg	(An02g11320 or An12g10410 or An14g03820)	An02g11320 An12g10410 An14g03820		Galactose/Galactitol metabolism	1	-10000	10000	0		5.1.3.2		IKU-IKReaction,1-1-1
R274	UTP-glucose-1-phosphate uridylyltransferase (UDP glucose pyrophosphorylase)	utp + g1p => ppi + udpg	An12g00820	An12g00820		Galactose/Galactitol metabolism	0	0	10000	0		2.7.7.9		IKU-IKReaction,1-1-1
R275	Phosphoglucomutase	g6p <=> g1p	(An02g07650 or An07g06780)	An02g07650 An07g06780		Galactose/Galactitol metabolism	1	-10000	10000	0		5.4.2.2		IKU-IKReaction,1-1-1
R276	UDP-glucose-hexose-1-phosphate uridylyltransferase	udpg + gal1p <=> g1p + udpgal	An02g03590	An02g03590		Galactose/Galactitol metabolism	1	-10000	10000	0		2.7.7.12		IKU-IKReaction,1-1-1
R277	Galactose 1-dehydrogenase	glac + nad <=> galn14lac + nadh + h				Galactonic acid/Galactonate metabolism	1	-10000	10000	0		1.1.1.48		IKU-IKReaction,1-1-1
R278	1,4-Lactonase (gamma-Lactonase)	galn14lac + h2o <=> galnt	(An05g02030 or An16g06620)	An05g02030 An16g06620		Galactonic acid/Galactonate metabolism	1	-10000	10000	0		3.1.1.25		IKU-IKReaction,1-1-1
R279	Galactonate dehydratase	galnt <=> 2d3dgalt + h2o	An18g04330	An18g04330		Galactonic acid/Galactonate metabolism	1	-10000	10000	0		4.2.1.6		IKU-IKReaction,1-1-1
R280	2-Dehydro-3-deoxy-D-galactonate aldolase	2d3dgalt <=> pyr + glyal				Galactonic acid/Galactonate metabolism	1	-10000	10000	0				IKU-IKReaction,1-1-1
R281	Galacturonokinase	atp + galunt <=> galuntp + adp + h				Galacturonate degradation	1	-10000	10000	0		2.7.1.44		IKU-IKReaction,1-1-1
R282	Galacturonate-1-phosphate uridylyl transferase	galuntp + utp <=> udpgalu + ppi				Galacturonate degradation	1	-10000	10000	0
R283	UDP-D-galactose dehydrogenase	udpgalu + 2 nadh + 2 h <=> udpgal + 2 nad + h2o	(An01g02340 or An02g07710 or An04g02670 or An10g00010 or An14g00990)	An01g02340 An02g07710 An04g02670 An10g00010 An14g00990		Galacturonate degradation	1	-10000	10000	0		1.1.1.-
R284	L-Rhamnose isomerase	rha <=> rhamn				Rhamnose metabolism	1	-10000	10000	0		5.3.1.14		IKU-IKReaction,1-1-n
R285	L-Rhamnulose kinase	atp + rhamn <=> adp + rhamnp + h				Rhamnose metabolism	1	-10000	10000	0		2.7.1.5		IKU-differenceReaction,1-n-n
R286	Rhamnulose phosphate aldolase	rhamnp <=> t3p2 + lacal				Rhamnose metabolism	1	-10000	10000	0		4.1.2.19		IKU-differenceReaction,1-n-n
R287	beta-mannanase	h2o[e] + mannan[e] => man[e]	(An15g07760 or An12g01850 or An05g01320 or An01g12550 or An02g11720 or An18g06220 or An04g06990 or An12g00340 or An06g01510)	An15g07760 An12g01850 An05g01320 An01g12550 An02g11720 An18g06220 An04g06990 An12g00340 An06g01510		Mannose/Mannitol, Fructose and Sorbose/Sorbitol metabolism	0	0	10000	0		3.2.1.78		KEGG
R288	Hexokinase (hxk) (mannokinase)	atp + man => adp + man6p + h	(An02g14380 or An06g00380 or An12g08610 or An13g00510)	An02g14380 An06g00380 An12g08610 An13g00510		Mannose/Mannitol, Fructose and Sorbose/Sorbitol metabolism	0	0	10000	0		2.7.1.1		IKU-differenceReaction,1-1-1
R289	Mannose-6-phosphate isomerase	man6p <=> f6p	(An08g06350 or An04g03200)	An08g06350 An04g03200		Mannose/Mannitol, Fructose and Sorbose/Sorbitol metabolism	1	-10000	10000	0		5.3.1.8		IKU-differenceReaction,1-n-n
R290	Hexokinase (hxk)	atp + fru => adp + f6p + h	(An12g08610 or An06g00380 or An13g00510 or An16g01620 or An02g14380)	An12g08610 An06g00380 An13g00510 An16g01620 An02g14380		Mannose/Mannitol, Fructose and Sorbose/Sorbitol metabolism	0	0	10000	0		2.7.1.1		IKU-IKUReaction,1-1-1
R291	Mannitol-1-phosphate 5-dehydrogenase	f6p + nadh + h <=> mnt1p + nad	An02g05830	An02g05830		Mannose/Mannitol, Fructose and Sorbose/Sorbitol metabolism	1	-10000	10000	0		1.1.1.17		IKU-differenceReaction,1-n-n
R292	Mannitol-1-phosphatase (Mannitol-1-phosphate phosphatase)	mnt1p + h2o => mnt + pi				Mannose/Mannitol, Fructose and Sorbose/Sorbitol metabolism	0	0	10000	0		3.1.3.22		IKU-IKReaction,n-1-n
R293	Mannitol 2-dehydrogenase (NADP+)	mnt + nadp <=> fru + nadph + h	An06g00750	An06g00750		Mannose/Mannitol, Fructose and Sorbose/Sorbitol metabolism	1	-10000	10000	0		1.1.1.138		IKU-IKReaction,n-1-n
R294	D-Mannitol:NAD+ 2-oxidoreductase	mnt + nad <=> fru + nadh + h	An03g02430	An03g02430		Fructose and mannose metabolism	1	-10000	10000	0		1.1.1.67		KEGG
R295	Mannitol kinase	mnt + atp => mnt1p + adp + h				Mannose/Mannitol, Fructose and Sorbose/Sorbitol metabolism	0	0	10000	0		3.1.3.22		IKU-differenceReaction,1-1-1
R296	Phosphomannomutase	man1p <=> man6p	An18g06500	An18g06500		Mannose/Mannitol, Fructose and Sorbose/Sorbitol metabolism	1	-10000	10000	0		5.4.2.8		IKU-IKUReaction,n-1-1
R297	Mannose-1-phosphate guanylyltransferase	gtp + man1p => ppi + gdpman	(An11g02380 or An04g04990)	An11g02380 An04g04990		Mannose/Mannitol, Fructose and Sorbose/Sorbitol metabolism	0	0	10000	0		2.7.7.13		IKU-IKReaction,n-1-n
R298	6-Phosphofructo-2-kinase (Phosphofructokinase 2)	atp + f6p => adp + f26p + h	(An07g02100 or An15g00200)	An07g02100 An15g00200		Mannose/Mannitol, Fructose and Sorbose/Sorbitol metabolism	0	0	10000	0		2.7.1.105		IKU-IKReaction,1-1-1
R299	D-Fructose-2,6-bisphosphate 2-phosphohydrolase	f26p + h2o => f6p + pi	(An07g02100 or An15g00200)	An07g02100 An15g00200		Mannose/Mannitol, Fructose and Sorbose/Sorbitol metabolism	0	0	10000	0		3.1.3.46		IKU-IKUReaction,1-1-1
R300	D-Fructose-1,6-bisphosphate 1-phosphohydrolase	fdp + h2o => f6p + pi	An04g05300	An04g05300		Fructose and mannose metabolism	0	0	10000	0		3.1.3.11		KEGG
R301	L-Iditol 2-dehydrogenase (NAD-dependent sorbitol dehydrogenase)	idol + nad => sor + nadh + h	(An01g10920 or An09g03900 or An14g03510 or An16g01710)	An01g10920 An09g03900 An14g03510 An16g01710		Mannose/Mannitol, Fructose and Sorbose/Sorbitol metabolism	0	0	10000	0		1.1.1.14		IKU-IKReaction,1-1-n
R302	D-Sorbitol dehydrogenase (acceptor)	sor + nadh + h => sot + nad	(An01g03480 or An01g10920 or An03g05190 or An14g03510)	An01g03480 An01g10920 An03g05190 An14g03510		Mannose/Mannitol, Fructose and Sorbose/Sorbitol metabolism	0	0	10000	0		1.1.99.21		IKU-differenceReaction,n-1-1
R303	Sorbitol (glucitol) dehydrogenase (NAD+)	sot + nad <=> fru + nadh + h	An12g00030	An12g00030		Mannose/Mannitol, Fructose and Sorbose/Sorbitol metabolism	1	-10000	10000	0		1.1.1.9		IKU-IKReaction,n-1-1
R304	L-iditol 2-dehydrogenase	sot + nad <=> fru + nadh + h	(An14g03510 or An09g03900 or An01g10920 or An16g01710)	An14g03510 An09g03900 An01g10920 An16g01710		Fructose and mannose metabolism	1	-10000	10000	0		1.1.1.14		KEGG
R305	fructan beta-fructosidase	fructan + h2o => fru	An12g08280	An12g08280		Fructose and mannose metabolism	0	0	10000	0		3.2.1.80		KEGG
R306	ketohexokinase	atp + fru => adp + f1p + h	An01g06030	An01g06030		Fructose and mannose metabolism	0	0	10000	0		2.7.1.3		KEGG
R307	fructose-bisphosphate aldolase, class II	f1p <=> t3p2 + glyal	(An02g07470 or An14g04410 or An16g00110)	An02g07470 An14g04410 An16g00110		Fructose and mannose metabolism	1	-10000	10000	0		4.1.2.13		KEGG
R308	L-rhamnose 1-dehydrogenase	rhfr + nad => rhnl + nadh + h	An13g00930	An13g00930		Fructose and mannose metabolism	0	0	10000	0		1.1.1.173		KEGG
R309	L-rhamnono-1,4-lactonase	rhnl + h2o => rhnt + h	An13g00940	An13g00940		Fructose and mannose metabolism	0	0	10000	0		3.1.1.65		KEGG
R310	L-rhamnonate dehydratase	rhnt => 2d3dlr + h2o	An13g00920	An13g00920		Fructose and mannose metabolism	0	0	10000	0		4.2.1.90		KEGG
R311	2-keto-3-deoxy-L-rhamnonate aldolase	2d3dlr => lacal + pyr + h	An03g00040	An03g00040		Fructose and mannose metabolism	0	0	10000	0		4.1.2.53		KEGG
R312	Alpha,alpha-trehalose-phosphate synthase (UDP-forming) 1 (tpsA, tpsB)	udpg + g6p => udp + tre6p	(An07g08710 and An07g08720 and An08g10510 and An11g10990 and An13g00400 and An14g02180)	An07g08710 An07g08720 An08g10510 An11g10990 An13g00400 An14g02180		Trehalose biosynthesis	0	0	10000	0		2.4.1.15		IKU-IKReaction,n-1-n
R313	Trehalose-phosphatase	tre6p + h2o => tre + pi	(An07g08720 and An11g10990 and An13g00400)	An07g08720 An11g10990 An13g00400		Trehalose hydrolysis	0	0	10000	0		3.1.3.12		IKU-IKReaction,1-1-n
R314	Alpha,alpha-trehalase	tre + h2o => 2 dglc	(An01g01540 or An01g09290)	An01g01540 An01g09290		Trehalose hydrolysis	0	0	10000	0		3.2.1.28		IKU-IKUReaction,1-1-1
R315	endoglucanase	cellu[e] => cellob[e]	(An01g11670 or An07g08950 or An15g04900 or An16g06800 or An14g02760 or An04g08550 or An03g05380 or An03g05530)	An01g11670 An07g08950 An15g04900 An16g06800 An14g02760 An04g08550 An03g05380 An03g05530		Starch and sucrose metabolism	0	0	10000	0		3.2.1.4		KEGG
R316	cellulose 1,4-beta-cellobiosidase (non-reducing end)	6 cellu[e] => 2 dglc[e] + 2 cellob[e]	(An07g09330 or An01g11660 or An12g02220)	An07g09330 An01g11660 An12g02220		Starch and sucrose metabolism	0	0	10000	0		3.2.1.91		KEGG
R317	beta-glucosidase	cellob[e] + h2o[e] => 2 bdglc[e]	(An03g03740 or An03g05330 or An11g00200 or An15g01890 or An15g04800 or An17g00300 or An17g00520 or An18g03570 or An08g08240)	An03g03740 An03g05330 An11g00200 An15g01890 An15g04800 An17g00300 An17g00520 An18g03570 An08g08240		Starch and sucrose metabolism	0	0	10000	0		3.2.1.21		KEGG
R318	beta-glucosidase	cellob + h2o => 2 bdglc	(An03g03740 or An03g05330 or An11g00200 or An15g01890 or An15g04800 or An17g00300 or An17g00520 or An18g03570 or An08g08240)	An03g03740 An03g05330 An11g00200 An15g01890 An15g04800 An17g00300 An17g00520 An18g03570 An08g08240		Starch and sucrose metabolism	0	0	10000	0		3.2.1.21		KEGG
R319	beta-D-xylosidase 4	xylan + h2o => xyl	An01g09960	An01g09960		Starch and sucrose metabolism	0	0	10000	0		3.2.1.37		KEGG
R320	glycogen(starch) synthase	udpg + amyls => udp + amyls	An02g10310	An02g10310		Starch and sucrose metabolism	0	0	0	0		2.4.1.11		KEGG
R321	amylo-alpha-1,6-glucosidase	star + h2o => amyls + glc	An01g06120	An01g06120		Starch and sucrose metabolism	0	0	10000	0		3.2.1.33		KEGG
N2	amylo-alpha-1,6-glucosidase	amyls[e] + h2o => glc	An01g06120	An01g06120		Starch and sucrose metabolism	0	0	10000	0		3.2.1.33		KEGG
R322	alpha-amylase	star + h2o => dextrin	(An05g02100 or An11g03340 or An09g03100 or An12g02460 or An15g07800 or An12g06930 or An04g06930)	An05g02100 An11g03340 An09g03100 An12g02460 An15g07800 An12g06930 An04g06930		Starch and sucrose metabolism	0	0	10000	0		3.2.1.1		KEGG
R323	glucoamylase	star + h2o => glc	An03g06550	An03g06550		Starch and sucrose metabolism	0	0	10000	0		3.2.1.3		KEGG
R324	glucoamylase	dextrin + h2o => glc	An03g06550	An03g06550		Starch and sucrose metabolism	0	0	10000	0		3.2.1.3		KEGG
R325	starch phosphorylase	star + pi => amyls + g1p	An08g05790	An08g05790		Starch and sucrose metabolism	0	0	10000	0		2.4.1.1		KEGG
R326	glycogen debranching enzyme	amyls + dglc => 2 mlt	An01g06120	An01g06120		Starch and sucrose metabolism	0	0	10000	0		2.4.1.25		KEGG
R327	glucan 1,3-beta-glucosidase	13glucan + h2o => glc	(An11g07660 and An08g03580 and An18g04100)	An11g07660 An08g03580 An18g04100		Starch and sucrose metabolism	0	0	10000	0		3.2.1.58		KEGG
R328	Alpha-glucosidase (Maltase) (aglA)	mlt + h2o => 2 glc	(An01g10930 or An02g13240 or An04g06920)	An01g10930 An02g13240 An04g06920		Maltose	0	0	10000	0		3.2.1.20		IKU-IKReaction,1-1-1
R329	Alpha-glucosidase (Maltase) (aglA/aglU)	mlt[e] + h2o[e] => 2 glc[e]	(An01g10930 or An02g13240 or An04g06920)	An01g10930 An02g13240 An04g06920		Maltose	0	0	10000	0		3.2.1.20		IKU-IKReaction,1-1-n
R330	Beta-galactosidase	lact + h2o => glc + glac	(An11g00200 or An18g03570 or An01g12150)	An11g00200 An18g03570 An01g12150		Lactose	0	0	10000	0		3.2.1.23		IKU-IKUReaction,n-1-n
R331	Beta-galactosidase (lacA)	lact[e] + h2o[e] => glc[e] + glac[e]	(An11g00200 or An18g03570 or An01g12150)	An11g00200 An18g03570 An01g12150		Lactose	0	0	10000	0		3.2.1.23		IKU-IKReaction,1-1-n
R332	Alpha-galactosidase (melibiase) (aglA, aglC)	meli[e] + h2o[e] => glc[e] + glac[e]	(An02g11150 or An06g00170 or An14g01800 or An09g00260)	An02g11150 An06g00170 An14g01800 An09g00260		Melibiose	0	0	10000	0		3.2.1.22		IKU-IKReaction,1-1-n
R333	alpha-galactosidase	stac[e] + h2o[e] <=> raff[e] + glac[e]	(An02g11150 or An06g00170 or An14g01800 or An09g00260)	An02g11150 An06g00170 An14g01800 An09g00260		Stachyose / Raffinose / Sucrose degradation	1	-10000	10000	0		3.2.1.22		IKU-IKReaction,1-1-n
R334	alpha-galactosidase	raff[e] + h2o[e] <=> suc[e] + glac[e]	(An02g11150 or An06g00170 or An14g01800 or An09g00260)	An02g11150 An06g00170 An14g01800 An09g00260		Stachyose / Raffinose / Sucrose degradation	1	-10000	10000	0		3.2.1.22		IKU-IKReaction,1-1-n
R335	Invertase (suc1)	suc[e] + h2o[e] => fru[e] + glc[e]	(An08g11070 or An15g00320)	An08g11070 An15g00320		Stachyose / Raffinose / Sucrose degradation	0	0	10000	0		3.2.1.26		IKU-IKReaction,1-1-1
R336	Phenylpyruvate decarboxylase	phpyr + h => phal + co2				Phenylalanine/phenylacetate degradation	0	0	10000	0		4.1.1.43		IKU-IKReaction,1-1-1
R337	Phenylacetaldehyde dehydrogenase	phal + nadp + h2o <=> phac + nadph + 2 h	An02g04110	An02g04110		Phenylalanine/phenylacetate degradation	1	-10000	10000	0		1.2.1.39		IKU-IKUReaction,1-1-n
R338	Phenylacetate 2-hydroxylase	phac + o2 + nadh + h => 2hpac + h2o + nad				Phenylalanine/phenylacetate degradation	0	0	10000	0				IKU-IKUReaction,1-1-1
R339	2-Phenylacetate 5-hydroxylase	2hpac + o2 + nadph + h => homogen + h2o + nadp				Phenylalanine/phenylacetate degradation	0	0	10000	0				IKU-IKReaction,1-1-1
R340	Homogentisate oxygenase	homogen + o2 <=> macac + h	(An01g02960 or An11g00430 or An11g02180)	An01g02960 An11g00430 An11g02180		Phenylalanine/phenylacetate degradation	1	-10000	10000	0		1.13.11.5		IKU-IKUReaction,1-1-n
R341	Maleylacetoacetate isomerase	macac <=> fuacac	(An07g06280 or An11g02160)	An07g06280 An11g02160		Phenylalanine/phenylacetate degradation	1	-10000	10000	0		5.2.1.2		IKU-IKUReaction,1-1-n
R342	Fumarylacetoacetase	fuacac + h2o => fum + actac + h	(An02g10000 or An04g04150 or An11g02170)	An02g10000 An04g04150 An11g02170		Phenylalanine/phenylacetate degradation	0	0	10000	0		3.7.1.2		IKU-IKReaction,1-1-n
R343	Phenylacetate hydroxylase	phac + o2 + nadph + h => 4hpac + h2o + nadp				Phenylalanine/phenylacetate degradation	0	0	10000	0				IKU-IKReaction,1-1-n
R344	4-hydroxyphenylacetic acid monoxygenase	4hpac + nadph + o2 + h <=> 4hmand + h2o + nadp				Phenylalanine/phenylacetate degradation	1	-10000	10000	0				IKU-differenceReaction,1-n-n
R345	4-hydroxymandelate dehydrogenase	4hmand + nadp => 4hbfor + nadph + h				Phenylalanine/phenylacetate degradation	0	0	10000	0				IKU-differenceReaction,1-n-n
R346	4-hydroxymandelate dehydrogenase	4hmand + nad => 4hbfor + nadh + h				Phenylalanine/phenylacetate degradation	0	0	10000	0				IKU-IKUReaction,1-1-1
R347	4-hydroxybenzoylformic acid decarboxylase	4hbfor => 4hbal + co2				Phenylalanine/phenylacetate degradation	0	0	10000	0				IKU-IKReaction,1-1-1
R348	4-hydroxybenzaldehyde dehydrogenase	4hbal + nad + h2o <=> 4hba + nadh + h				Phenylalanine/phenylacetate degradation	1	-10000	10000	0				IKU-IKReaction,1-1-n
R349	4-hydroxybenzoate 3-hydroxylase	4hba + nadph + o2 + h <=> pcc + nadp + h2o				Phenylalanine/phenylacetate degradation	1	-10000	10000	0		1.14.13.33		IKU-IKReaction,n-1-n
R350	Inferred reaction from Karanth 79	coum + h2o <=> ac + 4hbal				Coumarate degradation	1	-10000	10000	0				IKU-IKReaction,1-1-1
R351	Dimethylterephthalate esterase	dmt + h2o <=> mtphth + methol				Dimethylterephthalate degradation	1	-10000	10000	0				IKU-IKReaction,1-1-1
R352	Dimethylterephthalate esterase	mtphth + h2o <=> tphth + methol				Dimethylterephthalate degradation	1	-10000	10000	0				IKU-IKReaction,n-1-n
R353	1,4-dicarboxybenzoate 1,2-dioxygenase	tphth + nadph + o2 + h <=> dhchddc + nadp				Dimethylterephthalate degradation	1	-10000	10000	0		1.14.12.15		IKU-IKReaction,n-1-1
R354	cis-4,5-dihydroxycyclohexa-1(6),2-diene-1,4-dicarboxylate:NADP+oxidoreductase (decarboxylating)	dhchddc + nadp <=> pcc + co2 + nadph + h				Dimethylterephthalate degradation	1	-10000	10000	0		1.3.1.61		IKU-IKReaction,1-1-1
R355	3-hydroxybenzoate 4-hydroxylase	3hba + o2 + nadph + h <=> pcc + nadp + h2o	(An02g13270 or An01g08690 or An01g15110 or An04g08410 or An08g06250 or An09g01850 or An09g03500 or An12g04510)	An02g13270 An01g08690 An01g15110 An04g08410 An08g06250 An09g01850 An09g03500 An12g04510		3-hydroxybenzoate degradation	1	-10000	10000	0		1.14.13.23		IKU-IKReaction,1-n-n
R356	Ferulate:CoA ligase (AMP-forming)	fer + atp + coa => amp + ppi + fercoa + h	(An04g04330 or An08g06100 or An09g01820 or An12g02430 or An14g05630)	An04g04330 An08g06100 An09g01820 An12g02430 An14g05630		Ferulic acid degradation	0	0	10000	0		6.2.1.12		IKU-IKReaction,n-1-1
R357	trans-feruloyl-CoA hydratase	fercoa + h2o <=> ferhcoa				Ferulic acid degradation	1	-10000	10000	0		4.2.1.101
R358	vanillin synthase	ferhcoa <=> vanin + accoa				Ferulic acid degradation	1	-10000	10000	0		4.1.2.41		IKU-IKReaction,1-1-1
R359	vanillin dehydrogenase	vanin + nad + h2o <=> van + nadh + h				Ferulic acid degradation	1	-10000	10000	0		1.2.1.67		IKU-IKReaction,1-1-1
R360	vanillate decarboxylase	van => gua + co2				Vanillate degradation	0	0	10000	0				IKU-IKReaction,n-1-n
R361	S-adenosyl-L-methionine:catechol O-methyltransferase	gua + nadph + o2 + h <=> ccl + nadp + h2o + fald	(An04g04700 or An17g00200)	An04g04700 An17g00200		Vanillate degradation	1	-10000	10000	0		2.1.1.6		IKU-IKUReaction,1-1-1
R362	benzonitrilase	bn + 2 h2o <=> ba + nh3 + h	(An06g01960 or An16g00550)	An06g01960 An16g00550		Benzonitrile degradation	1	-10000	10000	0		3.5.5.1		IKU-IKUReaction,1-1-1
R363	benzoate 4-monooxygenase (benzoate-para-hydroxylase A, bphA)	ba + nadph + o2 + h => 4hba + nadp + h2o	An09g03500	An09g03500		Benzonitrile degradation	0	0	10000	0		1.14.13.12		IKU-IKReaction,1-1-1
R364	indole monooxygenase	ind + o2 + nadph + h <=> 3hind + h2o + nadp				Indole degradations	1	-10000	10000	0				IKU-differenceReaction,1-1-1
R365	3-hydroxyindoxyl dioxygenase	3hind + o2 <=> nfan				Indole degradations	1	-10000	10000	0				IKU-IKReaction,1-1-n
R366	N-formylanthranilate deformylase	nfan + h2o <=> for + an + h	(An01g14890 and An08g04540 and An08g05070 and An09g04820 and An09g05280 and An13g03300 and An19g00200)	An01g14890 An08g04540 An08g05070 An09g04820 An09g05280 An13g03300 An19g00200		Indole degradations	1	-10000	10000	0		3.5.1.9		IKU-IKReaction,1-1-n
R367	tannin acyl hydrolase (tannase)	tana[e] + 10 h2o[e] => 10 345thb[e] + glc[e]	(An01g02740 and An01g14800 and An02g00350 and An03g05300 and An04g04430 and An09g00890 and An10g00950 and An13g03810 and An17g00830)	An01g02740 An01g14800 An02g00350 An03g05300 An04g04430 An09g00890 An10g00950 An13g03810 An17g00830		Tannic acid degradation	0	0	10000	0		3.1.1.20		IKU-IKReaction,1-n-n
R368	Indol+B371:M371eamine 2,3-dioxygenases, Tryptophan 2,3-dioxygenase	trp + o2 => fkyn	(An04g07210 or An09g04250 or An12g00660)	An04g07210 An09g04250 An12g00660		Tryptophan degradation	0	0	10000	0		1.13.11.52		IKU-IKReaction,1-1-1
R369	Indol+B371:M371eamine 2,3-dioxygenases, Tryptophan 2,3-dioxygenase	trp[p] + o2[p] => fkyn[p]	(An04g07210 or An09g04250 or An12g00660)	An04g07210 An09g04250 An12g00660		Tryptophan degradation	0	0	10000	0		1.13.11.52
R370	Kynurenine formamidase (formamidase)	fkyn + h2o => for + kyn + h	An07g05830	An07g05830		Tryptophan degradation	0	0	10000	0		3.5.1.49		IKU-IKReaction,1-1-1
R371	Kynureninase	kyn + h2o => ala + an + h	(An04g07200 and An16g04630)	An04g07200 An16g04630		Tryptophan degradation	0	0	10000	0		3.7.1.3		IKU-differenceReaction,1-1-1
R372	anthranilate 3-monooxygenase (deaminating)	an + nadph + o2 + h <=> dhba + nadp + nh3				Tryptophan degradation	1	-10000	10000	0		1.14.13.35		IKU-IKReaction,1-1-n
R373	2,3-Dihydroxybenzoate carboxylyase (dhbD)	dhba + h => ccl + co2	(An07g02050 or An18g00870)	An07g02050 An18g00870		Tryptophan degradation	0	0	10000	0		4.1.1.46		IKU-IKReaction,1-1-1
R374	L-Kynurenine,NADPH:oxygen oxidoreductase (3-hydroxylating)	kyn + o2 + nadph + h <=> hkyn + nadp + h2o	(An07g09110 or An01g08540)	An07g09110 An01g08540		Tryptophan degradation	0	0	10000	0		1.14.13.9		KEGG
R375	Kynureninase	hkyn + h2o => han + ala + h	(An04g07200 and An16g04630)	An04g07200 An16g04630		3-Hydroxykynurenine degradation	0	0	10000	0		3.7.1.3		IKU-IKReaction,1-n-n
R376	4-hydroxyphenylpyruvate dioxygenase	4hpp + o2 => homogen + co2	(An04g01280 or An04g08090 or An07g01900 or An08g03840 or An11g02200)	An04g01280 An04g08090 An07g01900 An08g03840 An11g02200		Tyrosine degradation	0	0	10000	0		1.13.11.27
R377	Salicylate hydroxylase	sali + nadph + o2 + 2 h <=> ccl + nadp + h2o + co2	(An03g01540 or An03g02130 or An03g04750 or An03g06690 or An05g01200 or An07g00550 or An07g05650 or An09g01840 or An09g04390 or An11g03150 or An11g03800 or An11g05130 or An12g05970 or An16g01280 or An16g08140 or An18g01030)	An03g01540 An03g02130 An03g04750 An03g06690 An05g01200 An07g00550 An07g05650 An09g01840 An09g04390 An11g03150 An11g03800 An11g05130 An12g05970 An16g01280 An16g08140 An18g01030		Salicylic acid degradation	1	-10000	10000	0		1.14.13.1		IKU-IKUReaction,1-1-1
R378	Amine oxidase (AO-I and AO-II)	bamn + h2o + o2 <=> bal + h2o2 + nh3 + h	(An02g10920 or An09g01550 or An03g00730 or An07g06400 or An12g03290 or An13g00710 or An17g00010)	An02g10920 An09g01550 An03g00730 An07g06400 An12g03290 An13g00710 An17g00010		Benzoylamine degradation	1	-10000	10000	0		1.4.3.6		IKU-IKReaction,n-1-1
R379	D-mandelate dehydrogenase	dmand + nad <=> nadh + bfor + h	An03g05150	An03g05150		Mandelate degradation	1	-10000	10000	0				IKU-IKUReaction,1-1-1
R380	L-mandelate dehydrogenase	lmand + nad <=> nadh + bfor + h				Mandelate degradation	1	-10000	10000	0
R381	benzoylformate decarboxylase	bfor + h => co2 + bal	An02g05590	An02g05590		Mandelate degradation	0	0	10000	0		4.1.1.7
R382	NAD-benzaldehyde dehydrogenase	bal + nad + h2o => ba + nadh + 2 h				Mandelate degradation	0	0	10000	0		1.2.1.6
R383	NADP-benzaldehyde dehydrogenase	bal + nadp + h2o => ba + nadph + 2 h				Mandelate degradation	0	0	10000	0		1.2.1.7		IKU-differenceReaction,1-1-1
R384	Resorcinol hydroxylase	res + o2 + nadph + h <=> btol + nadp + h2o	(An03g05490 or An07g09360)	An03g05490 An07g09360		Resorcinol degradation	1	-10000	10000	0		1.3.1.32
R385	hydroxyquinol 1,2-dioxygenase	btol + o2 <=> 2mac + 2 h	An01g12310	An01g12310		Resorcinol degradation	1	-10000	10000	0		1.13.11.37		IKU-IKReaction,1-1-1
R386	maleylacetate reductase	2mac + nadph + h <=> 3oa + nadp	(An03g05490 or An07g09360)	An03g05490 An07g09360		Hydroxyquinol pathway	1	-10000	10000	0		1.3.1.32		IKU-IKReaction,1-1-n
R387	Homogentisate monooxidase	homogen + o2 => gntal + co2 + h2o	An05g00220	An05g00220		Gentisate pathway	0	0	10000	0		1.13.12.-		IKU-IKReaction,1-1-n
R388		gntal + h2o + o2 + h => gen + h2o2				Gentisate pathway	0	0	10000	0		1.2.3.1		IKU-IKReaction,1-1-n
R389	gentisate 1,2-dioxygenase	gen + o2 <=> 3mpyr	(An18g01020 or An02g12800)	An18g01020 An02g12800		Gentisate pathway	1	-10000	10000	0		1.13.11.4		IKU-IKReaction,1-1-1
R390	maleylpyruvate isomerase	3mpyr <=> 3fpyr				Gentisate pathway	1	-10000	10000	0		5.2.1.4		IKU-IKReaction,n-1-1
R391	acylpyruvate hydrolase	3fpyr + h2o <=> fum + pyr + 2 h				Gentisate pathway	1	-10000	10000	0		3.7.1.5		IKU-IKReaction,1-1-1
R392	catechol 1,2-dioxygenase	ccl + o2 <=> muco	(An07g07280 or An13g02000)	An07g07280 An13g02000		Catechol and protocatechuate pathways	1	-10000	10000	0		1.13.11.1		IKU-IKReaction,1-1-1
R393	muconate cycloisomerase	muco <=> mucl	An01g14730	An01g14730		Catechol and protocatechuate pathways	1	-10000	10000	0		5.5.1.1		IKU-IKReaction,1-1-1
R394	muconolactone delta-isomerase	mucl <=> oael				Catechol and protocatechuate pathways	1	-10000	10000	0		5.3.3.4		IKU-IKReaction,1-1-1
R395	5-dehydroshikimate dehydrase	dhsk <=> pcc + h2o	(An03g06800 or An04g00790 or An04g08070 or An04g08120 or An08g03880 or An08g06800 or An08g06810)	An03g06800 An04g00790 An04g08070 An04g08120 An08g03880 An08g06800 An08g06810		Catechol and protocatechuate pathways	1	-10000	10000	0		4.2.1.10		IKU-IKReaction,1-1-1
R396	protocatechuate 3,4-dioxygenase	pcc + o2 <=> 3cmuco				Catechol and protocatechuate pathways	1	-10000	10000	0		1.13.11.3		IKU-IKReaction OR IKU-IKReaction,n-1-n OR 1-n-n
R397	3-Carboxy-cis,cis-muconate cycloisomerase	3cmuco <=> 4cmucl	An14g01340	An14g01340		Catechol and protocatechuate pathways	1	-10000	10000	0		5.5.1.2		IKU-IKReaction,1-1-n
R398	4-carboxymuconolactone decarboxylase	4cmucl + 2 h => oael + co2	An03g06020	An03g06020		Catechol and protocatechuate pathways	0	0	10000	0		4.1.1.44		IKU-IKReaction,1-1-1
R399	3-oxoadipate enol-lactonase	oael + h2o <=> 3oa + 2 h	(An13g01940 or An07g07290)	An13g01940 An07g07290		Catechol and protocatechuate pathways	1	-10000	10000	0		3.1.1.24		IKU-IKUReaction,1-1-1
R400	3-oxoadipate CoA-transferase	3oa[m] + succoa[m] <=> succ[m] + 3oacoa[m]	(An01g00200 or An06g01370)	An01g00200 An06g01370		Catechol and protocatechuate pathways	1	-10000	10000	0		2.8.3.6		IKU-IKReaction,n-1-n
R401	3-ketoacyl-CoA thiolase	3oacoa[m] + coa[m] <=> accoa[m] + succoa[m]	(An04g05720 or An13g00590)	An04g05720 An13g00590		Catechol and protocatechuate pathways	1	-10000	10000	0		2.3.1.16		IKU-differenceReaction,n-1-n
R402	Amine oxidase (maoN, AO-I, AO-II)	butn + h2o + o2 <=> butal + h2o2 + nh3	(An02g10920 or An09g01550 or An03g00730 or An07g06400 or An12g03290 or An13g00710 or An17g00010)	An02g10920 An09g01550 An03g00730 An07g06400 An12g03290 An13g00710 An17g00010		Butylamine	1	-10000	10000	0		1.4.3.6		IKU-IKReaction,n-1-n
R403	Butanal dehydrogenase	butal + coa + nad <=> c40coa + nadh + h				Butylamine	1	-10000	10000	0		1.2.1.57		IKU-IKReaction,1-n-n
R404	Amine oxidase (maoN, AO-I, AO-II)	penn + h2o + o2 <=> penal + h2o2 + nh3 + h	(An02g10920 or An09g01550 or An03g00730 or An07g06400 or An12g03290 or An13g00710 or An17g00010)	An02g10920 An09g01550 An03g00730 An07g06400 An12g03290 An13g00710 An17g00010		Pentylamine	1	-10000	10000	0		1.4.3.6		IKU-IKReaction,n-1-n
R405	Butanal dehydrogenase	penal + coa + nad <=> c50coa + nadh + h				Pentylamine	1	-10000	10000	0		1.2.1.57		IKU-IKReaction,n-1-1
R406	1,3-beta-Glucan synthase	udpg => udp + 13glucan	(An17g02120 and An06g01550)	An17g02120 An06g01550		Glucan Biosynthesis	0	0	10000	0		2.4.1.34		IKU-IKUReaction,1-1-1
R407	1,4-alpha-Glucan branching enzyme	udpg => udp + 14glucan	An14g04190	An14g04190		Glucan Biosynthesis	0	0	10000	0		2.4.1.18		IKU-IKReaction,1-1-n
R408	1,3-alpha-Glucan (Pseudonigeran) synthase	udpg => udp + psnig	(An02g09940 and An04g04630 and An04g05940 and An07g06430 and An12g01880 and An14g03910 and An14g07140 and An15g00920 and An15g03330 and An15g06230 and An18g00730 and An18g02170)	An02g09940 An04g04630 An04g05940 An07g06430 An12g01880 An14g03910 An14g07140 An15g00920 An15g03330 An15g06230 An18g00730 An18g02170		Glucan Biosynthesis	0	0	10000	0		2.4.1.-		IKU-IKUReaction,1-1-1
R409	1,3-alpha-1,4-alpha-Glucan (Nigeran) synthase	udpg => udp + nig	(An02g09940 and An04g04630 and An04g05940 and An07g06430 and An12g01880 and An14g03910 and An14g07140 and An15g00920 and An15g03330 and An15g06230 and An18g00730 and An18g02170)	An02g09940 An04g04630 An04g05940 An07g06430 An12g01880 An14g03910 An14g07140 An15g00920 An15g03330 An15g06230 An18g00730 An18g02170		Glucan Biosynthesis	0	0	10000	0		2.4.1.-		IKU-IKReaction,n-1-1
R410	Glutamine-fructose-6-phosphate transaminase (isomerizing)	gln + f6p => glu + ga6p	(An03g05940 or An18g06820)	An03g05940 An18g06820		Chitin biosynthesis	0	0	10000	0		2.6.1.16		IKU-IKReaction,n-1-n
R411	glucosamine-6-phosphate deaminase	ga6p + h2o => f6p + nh3	An16g09070	An16g09070		Amino sugar and nucleotide sugar metabolism	0	0	10000	0		3.5.99.6		KEGG
R412	Glucosamine-phosphate N-acetyltransferase	accoa + ga6p <=> coa + naga6p + h	An12g07840	An12g07840		Chitin biosynthesis	1	-10000	10000	0		2.3.1.4		IKU-IKReaction,1-1-1
R413	N-acetylglucosamine-6-phosphate deacetylase	naga6p + h2o => ga6p + ac	An16g09040	An16g09040		Amino sugar and nucleotide sugar metabolism	0	0	10000	0		3.5.1.25		KEGG
R414	Phosphoacetylglucosamine mutase	naga6p <=> naga1p	(An18g05160 or An18g05170)	An18g05160 An18g05170		Chitin biosynthesis	1	-10000	10000	0		5.4.2.3		IKU-IKUReaction,1-1-n
R415	UDP-N-acetylglucosamine pyrophosphorylase	utp + naga1p <=> ppi + udpnag	An12g00480	An12g00480		Chitin biosynthesis	1	-10000	10000	0		2.7.7.23		IKU-IKReaction,n-1-n
R416	Chitin synthase (chs1, chs2)	udpnag => udp + chit	(An02g02340 or An03g06360 or An07g05570 or An09g02290 or An09g04010 or An12g10380 or An14g00660)	An02g02340 An03g06360 An07g05570 An09g02290 An09g04010 An12g10380 An14g00660		Chitin biosynthesis	0	0	10000	0		2.4.1.16		IKU-IKUReaction,1-1-n
R417	Chitinase (Endochitinase)	chit + h2o => nag	(An14g07420 or An15g00840 or An19g00100 or An02g07020 or An01g05360 or An02g13580 or An08g09030 or An09g06400)	An14g07420 An15g00840 An19g00100 An02g07020 An01g05360 An02g13580 An08g09030 An09g06400		Chitin hydrolysis	0	0	10000	0		3.2.1.14		IKU-IKReaction,1-1-n
R418	N-Acetyl-beta-glucosaminidase	chit + h2o => nag	(An09g02240 or An01g01920 or An03g02960)	An09g02240 An01g01920 An03g02960		Chitin hydrolysis	0	0	10000	0		3.2.1.52		IKU-IKUReaction,1-1-n
R419	N-acetylglucosamine deacetylase	nag + h2o => glcn + ac	(An11g00920 or An18g04560)	An11g00920 An18g04560		Chitin hydrolysis	0	0	10000	0		3.5.1.33		IKU-IKUReaction,1-1-n
R420	Hexokinase (hxk)	atp + glcn => adp + ga6p + h	(An02g14380 or An06g00380 or An12g08610 or An13g00510 or An16g01620)	An02g14380 An06g00380 An12g08610 An13g00510 An16g01620		Chitin hydrolysis	0	0	10000	0		2.7.1.1		IKU-IKReaction,n-1-1
R421	Chitin deacetylase	3 chit + 4 h2o => chito + 3 ac + 3 h	(An04g07110 or An12g04480 or An18g04560)	An04g07110 An12g04480 An18g04560		Chitin hydrolysis	0	0	10000	0		3.5.1.41		IKU-IKUReaction,n-1-1
R422	exo-1,4-beta-D-glucosaminidase	glua + h2o + h <=> glcn	An01g06630	An01g06630		Amino sugar and nucleotide sugar metabolism	0	0	10000	0		3.2.1.165		KEGG
R423	succinyl-CoA:glycine C-succinyltransferase (decarboxylating)	gly[m] + succoa[m] + h[m] => amievul[m] + co2[m] + coa[m]	An17g01480	An17g01480		Porphyrin and chlorophyll metabolism	0	0	10000	0		2.3.1.37		KEGG
R424	5-aminolevulinate hydro-lyase (adding 5-aminolevulinate and cyclizing; porphobilinogen-forming)	2 amievul => ppbg + 2 h2o + h	An08g00010	An08g00010		Porphyrin and chlorophyll metabolism	0	0	10000	0		4.2.1.24		KEGG
R425	porphobilinogen:(4-[2-carboxyethyl]-3-[carboxymethyl]pyrrol-2-yl)methyltransferase (hydrolysing)	4 ppbg + h2o => 4 nh3 + hmtb	(An01g08640 or An18g02970)	An01g08640 An18g02970		Porphyrin and chlorophyll metabolism	0	0	10000	0		2.5.1.61		KEGG
R426	hydroxymethylbilane hydro-lyase(cyclizing)	hmtb => upgiii + h2o	An08g10680	An08g10680		Porphyrin and chlorophyll metabolism	0	0	10000	0		4.2.1.75		KEGG
R427	uroporphyrinogen-III carboxy-lyase	upgiii + 4 h => 4 co2 + cpgiii	An01g04250	An01g04250		Porphyrin and chlorophyll metabolism	0	0	10000	0		4.1.1.37		KEGG
R428	coproporphyrinogen:oxygen oxidoreductase(decarboxylating)	cpgiii + o2+ 2 h => 2 co2+ pppg9 + 2 h2o	An07g10040	An07g10040		Porphyrin and chlorophyll metabolism	0	0	10000	0		1.3.3.3		KEGG
R429	protoporphyrinogen-IX:oxygen oxidoreductase	3 o2[m] + 2 pppg9 => 2 ppp9[m] + 6 h2o[m]	An11g01580	An11g01580		Porphyrin and chlorophyll metabolism	0	0	10000	0		1.3.3.4		KEGG
R430	protoheme ferro-lyase (protoporphyrin-forming)	ppp9[m] => hemeb [m]	An15g02690	An15g02690		Porphyrin and chlorophyll metabolism	0	0	10000	0		4.99.1.1		KEGG
R431	Apocytochrome c synthesis	2 cys => apocytc[m] + h2o				Porphyrin and chlorophyll metabolism	0	0	10000	0				gap analysis
R432	cytochrome c heme-lyase	apocytc[m] + hemeb[m] + 2 h[m] => cytcc[m]	(An04g01535 or An14g00240)	An04g01535 An14g00240		Porphyrin and chlorophyll metabolism	0	0	10000	0		4.4.1.17		KEGG
R433	heme A farnesyltransferase	hemeb[m] => hemeo[m]	An04g03120	An04g03120		Porphyrin and chlorophyll metabolism	0	0	10000	0		2.5.1.-		KEGG
R434	cytochrome oxidase assembly factor COX15	hemeo[m] => hemea[m]	An11g02430	An11g02430		Porphyrin and chlorophyll metabolism	0	0	10000	0		COX15		KEGG
R435	S-adenosyl-L-methionine:uroporphyrinogen-III C-methyltransferase	sam + upgiii => sah + precor	An11g09700	An11g09700		Porphyrin and chlorophyll metabolism	0	0	10000	0		2.1.1.107		KEGG
R436	S-adenosyl-L-methionine:uroporphyrin-III C-methyltransferase	nad + precor => nadh + shcr + 2 h	An07g02200	An07g02200		Porphyrin and chlorophyll metabolism	0	0	10000	0		1.3.1.76		KEGG
R437	S-adenosyl-L-methionine:uroporphyrin-III C-methyltransferase	shcr => sihm	An07g02200	An07g02200		Porphyrin and chlorophyll metabolism	0	0	10000	0		4.99.1.4		KEGG
R438	UDP-N-acetylglucosamine 4-epimerase	udpnag <=> udpnagal				Galactosaminogalactan	1	-10000	10000	0		5.1.3.7		IKU-IKReaction,1-1-1
R439	Lumped reaction for biosynthesis of galactosaminogalactan	0.754 udpgal + 0.181 udpnagal + 0.065 udpg => gag + udp				Galactosaminogalactan	0	0	10000	0				IKU-IKReaction,n-1-1
R440	Lumped reaction for biosynthesis of galactoglucomannan	0.435 udpgal + 0.435 gdpman + 0.13 udpg => ggm + 0.565 udp + 0.435 gdp				Galactoglucomannan	0	0	10000	0				IKU-IKUReaction,n-1-1
R441	NADH-ubiquinone oxidoreductase (nad5, nuo51, nd4L)	nadh[m] + q[m]+ h[m] => qh2[m] + nad[m]	(An02g05470 and An04g00060 and An04g05640 and An09g06850 and An11g06200 and An12g04780 and An18g05670 and An17g01110 and An11g08840 and An02g09730)	An02g05470 An04g00060 An04g05640 An09g06850 An11g06200 An12g04780 An18g05670 An17g01110 An11g08840 An02g09730		Energy metabolism	0	0	10000	0		1.6.5.3		IKU-IKReaction,n-1-n
R442	Inorganic diphosphatase	ppi + h2o => 2 pi + h	An02g12010	An02g12010		Energy metabolism	0	0	10000	0		3.6.1.1		IKU-IKUReaction,1-1-1
R443	Inorganic diphosphatase	ppi[m] + h2o => 2 pi[m] + h[m]	An02g12010	An02g12010		Energy metabolism	0	0	10000	0		3.6.1.1		IKU-IKReaction,1-1-1
R444	Ubiquinol oxidase (mitochondrial alternative oxidase (aox))	qh2[m] + 0.5 o2[m] => q[m] + h2o[m]	An11g04810	An11g04810		Energy metabolism	0	0	10000	0				IKU-IKReaction,1-1-n
R445	Respiratory-chain NADH dehydrogenase (nad5, nuo51, nd4L)	nadh[m] + q[m] + 5 h[m] => nad[m] + qh2[m] + 4 h[o]	(An02g05470 and An04g00060 and An04g05640 and An09g06850 and An11g06200 and An12g04780 and An18g05670 and An17g01110 and An11g08840 and An02g09730)	An02g05470 An04g00060 An04g05640 An09g06850 An11g06200 An12g04780 An18g05670 An17g01110 An11g08840 An02g09730		Energy metabolism	0	0	10000	0		1.6.5.3		IKU-IKUReaction,1-1-1
R446	Proton pumping Mitochondrial NADH dehydrogenase that catalyzes the oxidation of cytosolic NADH	nadh + q[m] + h => nad + qh2[m]	(An02g05470 and An04g00060 and An04g05640 and An09g06850 and An11g06200 and An12g04780 and An18g05670 and An17g01110 and An11g08840 and An02g09730)	An02g05470 An04g00060 An04g05640 An09g06850 An11g06200 An12g04780 An18g05670 An17g01110 An11g08840 An02g09730		Energy metabolism	0	0	10000	0		1.6.5.3		IKU-differenceReaction,1-1-n
R447	NADH-ubiquinone oxidoreductase (nad5, nuo51, nd4L)	h + nadh + q[m] => qh2[m] + nad	(An02g05470 and An04g00060 and An04g05640 and An09g06850 and An11g06200 and An12g04780 and An18g05670 and An17g01110 and An11g08840 and An02g09730)	An02g05470 An04g00060 An04g05640 An09g06850 An11g06200 An12g04780 An18g05670 An17g01110 An11g08840 An02g09730		Energy metabolism	0	0	10000	0		1.6.5.3		IKU-differenceReaction,1-1-n
R448	NADPH-ferrihemoprotein reductase (cprA)	nadph + 2 feri[m] => nadp + 2 fero[m]	(An01g06820 or An05g00510 or An08g07840 or An16g02820)	An01g06820 An05g00510 An08g07840 An16g02820		Energy metabolism	0	0	10000	0		1.6.2.4		IKU-IKUReaction,1-1-1
R449	Ubiquinol-cytochrome c reductase	qh2[m] + 2 feri[m] + 2 h[m] => q[m] + 2 fero[m] + 4 h[o]	(An04g01200 and An04g05220 and An08g06550 and An14g04080)	An04g01200 An04g05220 An08g06550 An14g04080		Energy metabolism	0	0	10000	0		1.10.2.2
R450	Cytochrome c oxidase subunit I (cox5)	2 fero[m] + 0.5 o2[m] + 6 h[m] => 2 feri[m] + h2o[m] + 4 h[o]	(An02g01720 and An02g09930 and An04g01560 and An09g03990 and An11g10200 and An14g04170 and An16g03410)	An02g01720 An02g09930 An04g01560 An09g03990 An11g10200 An14g04170 An16g03410		Energy metabolism	0	0	10000	0		1.9.3.1		IKU-differenceReaction,1-1-n
R451	F1F0-ATPase complex	adp[m] + pi[m] + 4.5454 h[o] => atp[m] + h2o[m] + 4.5454 h[m]	(An16g07410 and An01g04630 and An01g04930 and An01g10880 and An02g10440 and An07g06560 and An12g04950 and An14g04180 and An16g07290 and An02g04520)	An16g07410 An01g04630 An01g04930 An01g10880 An02g10440 An07g06560 An12g04950 An14g04180 An16g07290 An02g04520		Energy metabolism	0	0	10000	0		3.6.3.14		IKU-IKReaction,n-1-1
R452	Mitochondrial membrane ATPase 1	atp[m] + h2o[m] + 3.88 h[m] => adp[m] + pi[m] + 3.88 h	(An09g05950 or An16g05840 or An01g05670)	An09g05950 An16g05840 An01g05670		Energy metabolism	0	0	10000	0		3.6.3.6		IKU-IKReaction,1-1-1
R453	Plasma membrane ATPase 1	atp + h2o + 3.88 h => adp + pi + 3.88 h[e]	(An01g05670 or An09g05950 or An16g05840)	An01g05670 An09g05950 An16g05840		Energy metabolism	0	0	10000	0		3.6.3.6		IKU-IKUReaction,n-1-n
R454	Potassium-transporting ATPase	atp + h2o + h + k[e] => adp + pi + h[e] + k	(An02g06350 or An02g09470 or An02g09480 or An08g03090 or An12g04500 or An17g02310 or An19g00350)	An02g06350 An02g09470 An02g09480 An08g03090 An12g04500 An17g02310 An19g00350		Energy metabolism	0	0	10000	0		3.6.3.10		IKU-IKReaction,n-1-1
R455	Calcium-transporting ATPase	atp + h2o + h + ca[e] => adp + pi + h[e] + ca	(An02g06350 or An08g03090 or An18g06290 or An19g00350)	An02g06350 An08g03090 An18g06290 An19g00350		Energy metabolism	0	0	10000	0		3.6.3.8		IKU-IKReaction,1-n-n
R456	Lactic acid dehydrogenase	2 feri[m] + llac[m] => pyr[m] + 2 fero[m]	(An04g08560 or An14g02250)	An04g08560 An14g02250		Energy metabolism	0	0	10000	0		1.1.2.3
R457	Mitochondrial enzyme D-lactate ferricytochrome c oxidoreductase	2 feri[m] + lac[m] => pyr[m] + 2 fero[m]	(An02g10670 or An11g09520)	An02g10670 An11g09520		Energy metabolism	0	0	10000	0		1.1.2.4		IKU-IKUReaction,1-1-1
R458	ADP/ATP translocase	adp + pi + atp[m] + h2o[m] => adp[m] + pi[m] + atp + h2o	An18g04220	An18g04220		Energy metabolism	0	0	10000	0				IKU-IKReaction,1-1-n
R459	NADPH oxidase	nadph + o2 => nadp + h2o2	An08g10000	An08g10000		Energy metabolism	0	0	10000	0		1.6.3.1		IKU-IKReaction,1-1-1
R460	NADPH dehydrogenase (quinone) (NADPH oxidase)	nadph + q[m] => qh2[m] + nadp	An11g08510	An11g08510		Energy metabolism	0	0	10000	0		1.6.99.1		IKU-IKUReaction,1-1-n
R461	Electron-transferring-flavoprotein dehydrogenase	fadh2[m] + q[m] => fad[m] + qh2[m]	An16g03910	An16g03910		Energy metabolism	0	0	10000	0		1.5.5.1		IKU-IKUReaction,1-1-1
R462	Catalase (catR)	2 h2o2 => 2 h2o + o2	(An01g01550 or An01g01820 or An02g02750 or An03g05660 or An08g08920 or An09g03130 or An12g10720 or An14g00690 or An14g07200)	An01g01550 An01g01820 An02g02750 An03g05660 An08g08920 An09g03130 An12g10720 An14g00690 An14g07200		Oxygen metabolism	0	0	10000	0		1.11.1.6
R463	Catalase (catR)	2 h2o2[p] => 2 h2o[p] + o2[p]	(An01g01550 or An01g01820 or An02g02750 or An03g05660 or An08g08920 or An09g03130 or An12g10720 or An14g00690 or An14g07200)	An01g01550 An01g01820 An02g02750 An03g05660 An08g08920 An09g03130 An12g10720 An14g00690 An14g07200		Oxygen metabolism	0	0	10000	0		1.11.1.6
N1	Catalase (catR)	2 h2o2[m] => 2 h2o[m] + o2[m]	(An01g01550 or An01g01820 or An02g02750 or An03g05660 or An08g08920 or An09g03130 or An12g10720 or An14g00690 or An14g07200)	An01g01550 An01g01820 An02g02750 An03g05660 An08g08920 An09g03130 An12g10720 An14g00690 An14g07200		Oxygen metabolism	0	0	10000	0		1.11.1.6
R464	Catalase (catR)	2 h2o2[e] => 2 h2o[e] + o2[e]	(An01g01550 or An01g01820 or An02g02750 or An03g05660 or An08g08920 or An09g03130 or An12g10720 or An14g00690 or An14g07200)	An01g01550 An01g01820 An02g02750 An03g05660 An08g08920 An09g03130 An12g10720 An14g00690 An14g07200		Oxygen metabolism	0	0	10000	0		1.11.1.6		IKU-IKUReaction,1-1-n
R465	superoxide dismutase	2 h + 2 o2 => h2o2 + o2	(An07g03770 or An08g03890 or An04g04870 or An01g12530)	An07g03770 An08g03890 An04g04870 An01g12530		Oxygen metabolism	0	0	10000	0		1.15.1.1		KEGG
R466	superoxide dismutase, mitochondrial	2 h[m] + 2 o2[m] => h2o2[m] + o2[m]	(An04g04870 or An01g12530)	An04g04870 An01g12530		Oxygen metabolism	0	0	10000	0		1.15.1.1		KEGG
R467	Aspartate transaminase	oa + glu <=> asp + akg	(An04g06380 or An12g07870 or An16g05570)	An04g06380 An12g07870 An16g05570		Alanine, aspartate and asparagine biosynthesis	1	-10000	10000	0		2.6.1.1		IKU-IKUReaction,1-1-n
R468	Asparagine synthase	asp + atp + gln + h2o => glu + asn + amp + ppi +2 h	(An01g07910 or An04g01340 or An12g07660)	An01g07910 An04g01340 An12g07660		Alanine, aspartate and asparagine biosynthesis	0	0	10000	0		6.3.5.4		IKU-IKReaction,1-1-n
R469	Alanine transaminase	pyr + glu <=> akg + ala	An11g02620	An11g02620		Alanine, aspartate and asparagine biosynthesis	1	-10000	10000	0		2.6.1.2		IKU-IKReaction,1-1-n
R470	Alanine dehydrogenase (NADPH)	pyr + nh3 + nadph+h => ala + h2o + nadp				Alanine, aspartate and asparagine biosynthesis	0	0	10000	0		1.4.1.1		IKU-IKReaction,1-1-n
R471	Alanine dehydrogenase (NADH)	pyr + nh3 + nadh+h => ala + h2o + nad				Alanine, aspartate and asparagine biosynthesis	0	0	10000	0		1.4.1.1
R472	Alanine transaminase	pyr[m] + glu[m] <=> akg[m] + ala[m]	An11g02620	An11g02620		Alanine, aspartate and asparagine biosynthesis	1	-10000	10000	0		2.6.1.2
R473	Aspartate transaminase	oa[m] + glu[m] <=> asp[m] + akg[m]	(An04g06380 and An12g07870 and An16g05570)	An04g06380 An12g07870 An16g05570		Alanine, aspartate and asparagine biosynthesis	1	-10000	10000	0		2.6.1.1
R474	L-aspartate oxidase	asp + h2o + o2 => h2o2 + nh3 + oa	An08g10800	An08g10800		Alanine and Aspartate Metabolism	0	0	10000	0		1.4.3.16
R475	L-amino acid oxidase	asp + h2o + o2 => oa + nh3 + h2o2	An08g10800	An08g10800		Aspartate degradation	0	0	10000	0		1.4.3.2
R476	Asparaginase	h2o + asn => nh3 + asp	An01g14960	An01g14960		Asparagine degradation	0	0	10000	0		3.5.1.1
R477	Argininosuccinate synthase	asp + atp + citr => 2 h + amp + ppi + argsucc	(An12g01280 or An15g02340)	An12g01280 An15g02340		Arginine metabolism	1	-10000	10000	0		6.3.4.5
R478	Argininosuccinate lyase	argsucc <=> arg + fum	An01g06560	An01g06560		Arginine metabolism	1	-10000	10000	0		4.3.2.1
R479	Ornithine transaminase	orn + akg => glugsal + glu	(An04g04130 or An11g08870)	An04g04130 An11g08870		Arginine metabolism	0	0	10000	0		2.6.1.13
R480	S-adenosylmethionine decarboxylase	h + sam <=> co2 + dsam	An09g06050	An09g06050		Arginine metabolism	1	-10000	10000	0		4.1.1.50		IKU-IKReaction,1-n-n
R481	L-Arginine:oxygen 2-oxidoreductase (decarboxylating)	arg + o2 => gbad + co2 + h2o				Arginine metabolism	0	0	10000	0		1.13.12.1		gap analysis
R482	Amidase/acetamidase	h2o + gbad => nh3 + gbat	(An02g00190 or An03g05880 or An07g03960 or An11g02980)	An02g00190 An03g05880 An07g03960 An11g02980		Arginine metabolism	0	0	10000	0		3.5.1.4		IKU-IKReaction,1-1-1
R483	4-Guanidinobutanoate amidinohydrolase	gbat + h2o <=> gaba + urea + h				Arginine metabolism	1	-10000	10000	0		3.5.3.7		gap analysis
R484	Arginase (argA)	h2o + arg => orn + urea	(An02g07250 or An14g01190)	An02g07250 An14g01190		Arginine metabolism	0	0	10000	0		3.5.3.1		IKU-IKReaction,1-1-1
R485	Argininosuccinate synthase	citr[m] + asp[m] + atp[m] <=> amp[m] + ppi[m] + argsucc[m] +2 h[m]	(An12g01280 or An15g02340)	An12g01280 An15g02340		Urea cycle	1	-10000	10000	0		6.3.4.5		IKU-IKUReaction,1-1-1
R486	Argininosuccinate lyase	argsucc[m] <=> fum[m] + arg[m]	An01g06560	An01g06560		Urea cycle	1	-10000	10000	0		4.3.2.1		IKU-IKReaction,1-1-n
R487	Arginase	h2o[m] + arg[m] => orn[m] + urea[m]	(An02g07250 or An14g01190)	An02g07250 An14g01190		Urea cycle	0	0	10000	0		3.5.3.1		IKU-IKReaction,1-1-n
R488	Ornithine carbamoyltransferase (argB)	orn[m] + cap[m] => citr[m] + pi[m] + h[m]	An14g03400	An14g03400		Urea cycle	0	0	10000	0		2.1.3.3		IKU-IKReaction,n-1-n
R489	Amino-acid N-acetyltransferase	glu[m] + accoa[m] => h[m] + naglu[m] + coa[m]	(An03g02930 and An03g04330)	An03g02930 An03g04330		Ornithine cycle	0	0	10000	0		2.3.1.1		IKU-IKReaction,1-n-n
R490	Acetylglutamate kinase	naglu[m] + atp[m] => naglup[m] + adp[m]	(An03g01910 or An12g07580)	An03g01910 An12g07580		Ornithine cycle	0	0	10000	0		2.7.2.8		IKU-IKReaction,n-1-n
R491	N-Acetyl-gamma-glutamyl-phosphate reductase (EC 1.2.1.38) and acetylglutamate kinase (EC 2.7.2.8)	h[m] + nadph[m] + naglup[m] => nadp[m] + naglus[m] + pi[m]	An12g07580	An12g07580		Ornithine cycle	0	0	10000	0		1.2.1.38		IKU-IKReaction,1-1-1
R492	Acetylornithine aminotransferase	naglus[m] + glu[m] => akg[m] + naorn[m]	An15g02360	An15g02360		Ornithine cycle	0	0	10000	0		2.6.1.11
R493	Glutamate N-acetyltransferase	glu[m] + naorn[m] => orn[m] + naglu[m]	An03g04330	An03g04330		Ornithine cycle	0	0	10000	0		2.3.1.35
R494	acetylornithine deacetylase	naorn[m] + h2o[m] => ac[m] + orn[m]	An18g06210	An18g06210		Ornithine cycle	0	0	10000	0		3.5.1.16		KEGG
R495	ornithine decarboxylase	orn + h => ptrc + co2	An04g02420	An04g02420		Ornithine cycle	0	0	10000	0		4.1.1.17		KEGG
R496	spermidine synthase	dsam + ptrc => mta + spmd + h	An08g06560	An08g06560		Ornithine cycle	0	0	10000	0		2.5.1.16		KEGG
R497	S-Adenosyl-L-methionine hydrolase	mta + hser + h => sam + h2o				Ornithine cycle	0	0	10000	0		3.3.1.2		gap analysis
R498	Serine transacetylase/serine O-acetyltransferase	accoa + ser => coa + aser	An09g02800	An09g02800		Cysteine biosynthesis	0	0	10000	0		2.3.1.30		IKU-IKUReaction,1-1-1
R499	Cysteine synthase (cysB) (O-acetylserine sulfhydrylase)	aser + h2s => ac + cys	(An02g10750 or An09g06710 or An16g07520)	An02g10750 An09g06710 An16g07520		Cysteine biosynthesis	0	0	10000	0		2.5.1.47		IKU-IKUReaction,1-1-n
R500	Sulfhydryl oxidase (Sox)	2 cys + o2 => cyst + h2o2	(An09g05940 or An16g02470)	An09g05940 An16g02470		Cysteine degradation	0	0	10000	0		1.8.3.3		IKU-IKReaction,n-n-n
R501	Cystine reductase	2 cys + nad => cyst + nadh				Cysteine degradation	0	0	10000	0		1.8.1.6		IKU-IKReaction,1-1-1
R502	Glutamate dehydrogenase	glu + h2o + nad => akg + nh3 + nadh + h	An02g14590	An02g14590		Glutamate and glutamine metabolism	0	0	10000	0		1.4.1.2		IKU-IKReaction,n-n-n
R503	Glutamate dehydrogenase	glu + h2o + nadp => akg + nh3 + nadph + h	An04g00990	An04g00990		Glutamate and glutamine metabolism	0	0	10000	0		1.4.1.3		KEGG
R504	Glutamate dehydrogenase (gdhA)	nh3 + akg + h + nadph => h2o + glu + nadp	An04g00990	An04g00990		Glutamate and glutamine metabolism	0	0	10000	0		1.4.1.4		IKU-IKReaction,n-n-n
R505	Glutamate-ammonia ligase	glu + nh3 + atp => gln + adp + pi	(An01g08800 or An14g01460 or An15g01850 or An14g03390)	An01g08800 An14g01460 An15g01850 An14g03390		Glutamate and glutamine metabolism	0	0	10000	0		6.3.1.2		IKU-IKUReaction,1-1-n
R506	Glutaminase A	h2o + gln => nh3 + glu	An12g03940	An12g03940		Glutamate and glutamine metabolism	0	0	10000	0		3.5.1.2		IKU-IKReaction,1-1-1
R507	Glutamate synthase (NADPH)	akg + gln + nadph => nadp + 2 glu	An07g09920	An07g09920		Glutamate and glutamine metabolism	0	0	10000	0		1.4.1.14		IKU-IKReaction,1-1-1
R508	Glutamate synthase (NADH)	akg + gln + h + nadh => 2 glu+ nad	An07g09920	An07g09920		Glutamate and glutamine metabolism	0	0	10000	0		1.4.1.13		IKU-IKReaction,1-1-n
R509	Delta-1-pyrroline-5-carboxylate dehydrogenase	h2o[m] + nadp[m] + glugsal[m] => glu[m] + 2 h[m] + nadph[m]	(An02g02290 or An07g05000 or An11g06140)	An02g02290 An07g05000 An11g06140		Glutamate and glutamine metabolism	0	0	10000	0		1.5.1.12		IKU-IKUReaction,n-1-n
R510	Delta-1-pyrroline-5-carboxylate dehydrogenase	2 h2o[m] + nad[m] + p5c[m] => glu[m] + h[m] + nadh[m]	(An02g02290 or An07g05000 or An11g06140)	An02g02290 An07g05000 An11g06140		Glutamate and glutamine metabolism	0	0	10000	0		1.5.1.12		IKU-IKUReaction,n-1-n
R511	Phosphoglycerate dehydrogenase	nad + 3pg <=> h + nadh + php	An17g02330	An17g02330		Serine, glycine and threonine biosynthesis	0	0	10000	0		1.1.1.95		IK-IKReaction,1-1-n
R512	Phosphoserine transaminase	php + glu => akg + 3pser	An02g00890	An02g00890		Serine, glycine and threonine biosynthesis	0	0	10000	0		2.6.1.52		IKU-differenceReaction,n-1-n
R513	Phosphoserine phosphatase	h2o + 3pser => pi + ser	An11g09770	An11g09770		Serine, glycine and threonine biosynthesis	0	0	10000	0		3.1.3.3		IKU-IU-noECnoReaction,n-1-n
R514	Glycine hydroxymethyltransferase/serine hydroxymethyltransferase	thf + ser <=> h2o + gly + metthf	(An05g00410 or An16g02970)	An05g00410 An16g02970		Serine, glycine and threonine biosynthesis	1	-10000	10000	0		2.1.2.1		IKU-IKReaction,n-1-n
R515	Threonine aldolase	gly + acal <=> thr	(An07g00680 or An15g03260 or An03g01360)	An07g00680 An15g03260 An03g01360		Serine, glycine and threonine biosynthesis	0	0	10000	0		4.1.2.5
R516	Threonine dehydrogenase	thr + nad + h2o => gly + ac + nadh	An05g02000	An05g02000		Serine, glycine and threonine biosynthesis	0	0	10000	0		1.1.1.103		IKU-IKReaction,1-1-1
R517	Homoserine kinase	atp + hser => h + adp + phser	An17g02090	An17g02090		Serine, glycine and threonine biosynthesis	0	0	10000	0		2.7.1.39		IKU-IKReaction,1-1-1
R518	Threonine synthase	h2o + phser => pi + thr	An16g02520	An16g02520		Serine, glycine and threonine biosynthesis	0	0	10000	0		4.2.3.1		IKU-IKReaction,1-1-1
R519	Aminomethyltransferase (2.1.2.10, 1.4.4.2 and 1.8.1.4 lumped)	gly + thf + nad => metthf + nadh + co2 + nh3	An08g03070	An08g03070		Serine, glycine and threonine biosynthesis	0	0	10000	0		2.1.2.10		IKU-IKReaction,1-1-1
R520	Aspartate kinase	asp + atp => adp + basp	An17g02280	An17g02280		Homoserine biosynthesis	0	0	10000	0		2.7.2.4		IKU-IKReaction,1-1-n
R521	Aspartic beta semi-aldehyde dehydrogenase, aspartate semialdehyde dehydrogenase	h + nadph + basp => nadp + pi + aspsa	An11g09510	An11g09510		Homoserine biosynthesis	0	0	10000	0		1.2.1.11		IKU-IKReaction,1-1-n
R522	Homoserine dehydrogenase I	h + nadh + aspsa => nad + hser	An02g07430	An02g07430		Homoserine biosynthesis	0	0	10000	0		1.1.1.3		IKU-IU-noECnoReaction,1-1-1
R523	Alanine-glyoxylate transaminase	ala + glx <=> pyr + gly	An08g01000	An08g01000		Homoserine biosynthesis	1	-10000	10000	0		2.6.1.44		IKU-IU-noECnoReaction,1-1-1
R524	Aminomethyltransferase (2.1.2.10, 1.4.4.2 and 1.8.1.4 lumped)	gly[m] + hplys[m] <=> hpsamlys[m] + co2[m]	An08g03070	An08g03070		Homoserine biosynthesis	1	-10000	10000	0		2.1.2.10		IKU-IU-noECnoReaction,1-1-n
R525	Glycine hydroxymethyltransferase/serine hydroxymethyltransferase	hpsamlys[m] + thf[m]+ h[m]<=> nh3[m] + metthf[m] + dhplys[m]	(An05g00410 or An16g02970)	An05g00410 An16g02970		Homoserine biosynthesis	1	-10000	10000	0		2.1.2.1		IKU-IKReaction,1-1-n
R526	Glycine dehydrogenase (decarboxylating) / glycine decarboxylase complex (P-subunit), glycine synthase (P-subunit), glycine cleavage system (P-subunit)	h[m] + nadh[m] + hplys[m] <=> nad[m] + dhplys[m]	An14g01150	An14g01150		Homoserine biosynthesis	1	-10000	10000	0		1.4.4.2		IKU-IKReaction,1-1-1
R527	L-Serine ammonia-lyase	ser => nh3 + pyr	An04g02220	An04g02220		Threonine and serine degradation	0	0	10000	0		4.3.1.17		IKU-IKReaction,1-1-1
R528	Threonine dehydratase	thr => nh3 + obut	(An04g02220 or An04g02580 or An09g03960)	An04g02220 An04g02580 An09g03960		Threonine and serine degradation	0	0	10000	0		4.3.1.19		IKU-IKReaction,1-1-n
R529	Threonine dehydratase	thr[m] => nh3[m] + obut[m]	(An04g02220 or An04g02580 or An09g03960)	An04g02220 An04g02580 An09g03960		Threonine and serine degradation	0	0	10000	0		4.3.1.19		IKU-IKReaction,n-1-1
R530	Ribose-phosphate pyrophosphokinase	atp + r5p <=> h + amp + prpp	(An02g09240 or An04g05860 or An07g02210)	An02g09240 An04g05860 An07g02210		Histidine biosynthesis	1	-10000	10000	0		2.7.6.1		IKU-IKUReaction,1-1-1
R531	ATP phosphoribosyltransferase	atp + prpp => h + ppi + prbatp	An13g01080	An13g01080		Histidine biosynthesis	0	0	10000	0		2.4.2.17		IKU-IKUReaction,1-1-1
R532	phosphoribosyl-ATP diphosphatase	h2o + prbatp => 2 h + ppi + prbamp	An01g12570	An01g12570		Histidine biosynthesis	0	0	10000	0		3.6.1.31		IKU-IKReaction,1-1-n
R533	phosphoribosyl-AMP cyclohydrolase	h2o + prbamp => prfp	An01g12570	An01g12570		Histidine biosynthesis	0	0	10000	0		3.5.4.19		IKU-IKReaction,1-1-1
R534	1-(5-phosphoribosyl)-5-[(5-phosphoribosylamino)methylideneamino]imidazole-4-carboxamide isomerase	h + prfp => prlp	An17g01640	An17g01640		Histidine biosynthesis	0	0	10000	0		5.3.1.16		IKU-IKUReaction,1-1-1
R535	Glutamine amidotransferase:cyclase/imidazole glycerol phosphate synthase	gln + prlp <=> glu + 2 h + aicar + dimgp	(An02g14890 or An03g04550)	An02g14890 An03g04550		Histidine biosynthesis	0	0	10000	0		2.4.2.-		IKU-IKReaction,1-1-n
R536	Imidazoleglycerol-phosphate dehydratase	dimgp => h2o + imacp	An15g00610	An15g00610		Histidine biosynthesis	0	0	10000	0		4.2.1.19		IKU-IKReaction,n-1-1
R537	Histidinol-phosphate aminotransferase	glu + imacp => akg + hisolp	An01g11930	An01g11930		Histidine biosynthesis	0	0	10000	0		2.6.1.9		IKU-IKUReaction,1-1-1
R538	Histidinol phosphatase	h2o + hisolp => pi + hisol	An14g00840	An14g00840		Histidine biosynthesis	0	0	10000	0		3.1.3.15		IKU-IKUReaction,1-1-1
R539	Histidinol dehydrogenase	h2o + 2 nad + hisol => 3 h + 2 nadh + his	An14g07210	An14g07210		Histidine biosynthesis	0	0	10000	0		1.1.1.23		IKU-IKReaction,n-1-n
R540	histidine decarboxylase	h + his => co2 + hisn	An01g02000	An01g02000		Histidine degradation	0	0	10000	0		4.1.1.28		IKU-IKReaction,n-1-n
R541	histamine N-acetyltransferase	accoa + hisn <=> coa + nahisn				Histidine degradation	1	-10000	10000	0				IKU-IKUReaction,1-1-1
R542	Acetolactate synthase	2 pyr[m] + h[m] => co2[m] + aclac[m]	(An01g09250 and An03g00480 and An04g01610 and An16g04170)	An01g09250 An03g00480 An04g01610 An16g04170		Valine and leucine biosynthesis	0	0	10000	0		2.2.1.6		IKU-IKReaction,1-1-n
R543	Ketol-acid reductoisomerase	h[m] + nadph[m] + aclac[m] => nadp[m] + dhval[m]	An09g03940	An09g03940		Valine and leucine biosynthesis	0	0	10000	0		1.1.1.86		IKU-IKReaction,1-1-n
R544	Dihydroxy acid dehydratase	dhval[m] => h2o[m] + oival[m]	(An03g04520 or An07g09870 or An11g09270 or An14g03280 or An18g04160 or An18g02550)	An03g04520 An07g09870 An11g09270 An14g03280 An18g04160 An18g02550		Valine and leucine biosynthesis	0	0	10000	0		4.2.1.9		IKU-IKReaction,1-1-n
R545	Branched chain amino acid aminotransferase	glu[m] + oival[m] <=> akg[m] + val[m]	(An01g06530 or An02g06150 or An04g00430 or An09g01990)	An01g06530 An02g06150 An04g00430 An09g01990		Valine and leucine biosynthesis	1	-10000	10000	0		2.6.1.42		IKU-IKReaction,1-1-n
R546	Alpha-isopropylmalate synthase (2-isopropylmalate synthase)	h2o[m] + accoa[m] + oival[m] => h[m] + coa[m] + 2ippm[m]	(An01g13160 or An09g00170)	An01g13160 An09g00170		Valine and leucine biosynthesis	0	0	10000	0		2.3.3.13		IKU-IKReaction,1-1-n
R547	3-isopropylmalate dehydratase	2ippm[m] <=> ippmal[m] + h2o[m]	(An15g07730 or An02g03250)	An15g07730 An02g03250		Valine and leucine biosynthesis	1	-10000	10000	0		4.2.1.33		KEGG
R548	3-isopropylmalate dehydratase	ippmal[m] + h2o[m] <=> 3ippm[m]	An02g03250	An02g03250		Valine and leucine biosynthesis	1	-10000	10000	0		4.2.1.34		KEGG
R549	Beta-IPM (isopropylmalate) dehydrogenase (leu2A and leu2B)	nad[m] + 3ippm[m] <=> h[m] + nadh[m] + oicap[m]	(An04g10130 and An01g14130)	An04g10130 An01g14130		Valine and leucine biosynthesis	0	0	10000	0		1.1.1.85		IKU-IKReaction,1-1-n
R550	Branched chain amino acid aminotransferase	oicap[m] + glu[m] <=> akg[m] + leu[m]	(An01g06530 or An02g06150 or An04g00430 or An09g01990)	An01g06530 An02g06150 An04g00430 An09g01990		Valine and leucine biosynthesis	1	-10000	10000	0		2.6.1.42		IKU-IKReaction,1-1-n
R551	Branched chain amino acid aminotransferase	oicap[m] + glu <=> akg + leu	(An01g06530 or An02g06150 or An04g00430 or An09g01990)	An01g06530 An02g06150 An04g00430 An09g01990		Valine and leucine biosynthesis	1	-10000	10000	0		2.6.1.42		IKU-IKReaction,1-1-n
R552	Acetolactate synthase	pyr[m] + h[m] + obut[m] => co2[m] + abut[m]	(An01g09250 and An03g00480 and An04g01610 and An16g04170)	An01g09250 An03g00480 An04g01610 An16g04170		Isoleucine biosynthesis	0	0	10000	0		2.2.1.6		IKU-IKReaction,1-1-n
R553	Ketol-acid reductoisomerase	h[m] + nadph[m] + abut[m] <=> nadp[m] + dmvat[m]	An09g03940	An09g03940		Isoleucine biosynthesis	0	0	10000	0		1.1.1.86		IKU-IKReaction,1-1-n
R554	Dihydroxy acid dehydratase	dmvat[m] => h2o[m] + omval[m]	(An03g04520 or An07g09870 or An11g09270 or An14g03280 or An18g04160 or An18g02550)	An03g04520 An07g09870 An11g09270 An14g03280 An18g04160 An18g02550		Isoleucine biosynthesis	0	0	10000	0		4.2.1.9		IKU-IKUReaction,1-1-1
R555	Branched chain amino acid aminotransferase	glu[m] + omval[m] <=> akg[m] + ile[m]	(An01g06530 or An02g06150 or An04g00430 or An09g01990)	An01g06530 An02g06150 An04g00430 An09g01990		Isoleucine biosynthesis	1	-10000	10000	0		2.6.1.42		IKU-IKUReaction,1-1-n
R556	Branched chain amino acid aminotransferase	omval + glu <=> akg + ile	(An01g06530 or An02g06150 or An04g00430 or An09g01990)	An01g06530 An02g06150 An04g00430 An09g01990		Isoleucine biosynthesis	1	-10000	10000	0		2.6.1.42		IKU-IKUReaction,1-1-n
R557	Homocitrate synthase	h2o[m] + akg[m] + accoa[m] => h[m] + coa[m] + hcit[m]	An04g06210	An04g06210		Lysine biosynthesis	0	0	10000	0		2.3.3.14		IKU-IKUReaction,1-1-n
R558	2-methylcitrate dehydratase	hcit[m] <=> hacn[m] + h2o[m]	(An01g09930 or An08g10870 or An15g01780)	An01g09930 An08g10870 An15g01780		Lysine biosynthesis	1	-10000	10000	0		4.2.1.79		IKU-IKReaction,1-1-1
R559	Homoaconitate hydratase	h2o[m] + hacn[m] <=> hicit[m]	An15g00350	An15g00350		Lysine biosynthesis	1	-10000	10000	0		4.2.1.36		IKU-IKReaction,n-1-n
R560	Homoisocitrate dehydrogenase	hicit[m] + nad[m] <=> oxa[m] + co2[m] + nadh[m]	An15g02490	An15g02490		Lysine biosynthesis	1	-10000	10000	0		1.1.1.87		IKU-IKReaction,n-1-n
R561	Non enzymatic reaction	oxa[m] <=> co2[m] + aka[m]				Lysine biosynthesis	1	-10000	10000	0				IKU-IKUReaction,1-1-n
R562	2-aminoadipate transaminase	glu[m] + aka[m] <=> akg[m] + ama[m]	(An15g02460 or An02g00030 or An02g05540)	An15g02460 An02g00030 An02g05540		Lysine biosynthesis	1	-10000	10000	0		2.6.1.57		IKU-IKUReaction,1-1-n
R563	L-aminoadipate-semialdehyde dehydrogenase	2 h[m] + nadph[m] + ama[m] => h2o[m] + nadp[m] + amasa[m]	An04g05420	An04g05420		Lysine biosynthesis	0	0	10000	0		1.2.1.31		IKU-IKUReaction,1-1-n
R564	L-aminoadipate-semialdehyde dehydrogenase	2 h[m] + nadh[m] + ama[m] => h2o[m] + nad[m] + amasa[m]	An04g05420	An04g05420		Lysine biosynthesis	0	0	10000	0		1.2.1.31		IKU-IKUReaction,1-1-n
R565	Saccharopine dehydrogenase (NADP+, L-glutamate forming)	glu[m] + h[m] + nadph[m] + amasa[m] <=> h2o[m] + nadp[m] + sacp[m]	(An01g13590 or An04g05260)	An01g13590 An04g05260		Lysine biosynthesis	1	-10000	10000	0		1.5.1.10		IKU-IKUReaction,1-1-n
R566	Saccharopine dehydrogenase (NAD+, L-lysine forming)	h2o[m] + nad[m] + sacp[m] <=> akg[m] + h[m] + nadh[m] + lys[m]	An02g07500	An02g07500		Lysine biosynthesis	1	-10000	10000	0		1.5.1.7		IKU-IKReaction,1-1-n
R567	Homocysteine S-methyltransferase	sam + hcys => h + met + sah	An15g07110	An15g07110		Methionine metabolism	0	0	10000	0		2.1.1.10		IKU-IKReaction,1-1-n
R568	homoserine O-acetyltransferase	accoa + hser <=> coa + oahser	(An09g02800 or An17g00630)	An09g02800 An17g00630		Methionine metabolism	1	-10000	10000	0		2.3.1.31		IKU-IKUReaction,n-1-1
R569	Cystathionine gamma-synthase	oahser + cys <=> llct + ac	(An01g10010 or An11g11160)	An01g10010 An11g11160		Methionine metabolism	1	-10000	10000	0		2.5.1.48		IKU-IKReaction,n-1-n
R570	O-acetylhomoserine (thiol)-lyase	oahser + meth <=> met + ac + h	An09g06710	An09g06710		Methionine metabolism	1	-10000	10000	0		2.5.1.49		IKU-IKReaction,n-1-n
R571	Cysteine synthase (O-acetylhomoserine sulfhydrylase)	oahser + h2s => hcys + ac	(An02g10750 or An09g06710 or An16g07520)	An02g10750 An09g06710 An16g07520		Methionine metabolism	0	0	10000	0		2.5.1.47		IKU-IKReaction,n-1-n
R572	Cystathionine beta-synthase	hcys + ser => h2o + llct	An05g00160	An05g00160		Methionine metabolism	0	0	10000	0		4.2.1.22		IKU-IKReaction,n-1-n
R573	Cystathionine gamma-lyase	h2o + llct <=> nh3 + cys + obut	An16g08720	An16g08720		Methionine metabolism	0	0	10000	0		4.4.1.1		IKU-IKReaction,n-1-n
R574	Cystathionine-b-lyase	h2o + llct => nh3 + pyr + hcys	(An12g01110 or An14g00930)	An12g01110 An14g00930		Methionine metabolism	0	0	10000	0		4.4.1.8		IKU-IKReaction,n-1-n
R575	Methionine synthase	hcys + mthf => met + thf	An04g01750	An04g01750		Methionine metabolism	0	0	10000	0		2.1.1.13		IKU-IKReaction,n-1-n
R576	S-adenosylmethionine synthetase	h2o + atp + met => h + ppi + pi + sam	An08g02700	An08g02700		Methionine metabolism	0	0	10000	0		2.5.1.6		IKU-IKReaction,n-1-n
R577	Diphthine synthase	sam => sah + 5mcsn	An15g01770	An15g01770		Methionine metabolism	0	0	10000	0		2.1.1.37		IKU-IKReaction,1-1-1
R578	Adenosylhomocysteinase (S-adenosyl-l-homocysteine hydrolase)	h2o + sah => hcys + adn	An08g01960	An08g01960		Methionine metabolism	0	0	10000	0		3.3.1.1		IKU-IKReaction,1-1-1
R579	3-deoxy-7-phosphoheptulonate synthase	h2o + pep + e4p => pi + 3ddah7p	(An01g06150 or An04g03620 or An13g00550)	An01g06150 An04g03620 An13g00550		Phenylalanine, tyrosine and tryptophan biosynthesis (aromatic amino acids)	0	0	10000	0		2.5.1.54		IKU-IKReaction,1-1-1
R580	Pentafunctional arom polypeptide (contains: 3-dehydroquinate synthase, 3-dehydroquinate dehydratase (3-dehydroquinase), shikimate 5-dehydrogenase, shikimate kinase, and EPSP synthase)	3ddah7p => pi + dqt	(An04g08120 or An08g06800 or An08g06810)	An04g08120 An08g06800 An08g06810		Phenylalanine, tyrosine and tryptophan biosynthesis (aromatic amino acids)	0	0	10000	0		4.2.3.4		IKU-IKReaction,1-1-1
R581	Catabolic 3-dehydroquinase (3-dehydroquinate dehydratase)	dqt => h2o + dhsk	(An03g06800 or An04g00790 or An04g08070 or An04g08120 or An08g03880 or An08g06800 or An08g06810)	An03g06800 An04g00790 An04g08070 An04g08120 An08g03880 An08g06800 An08g06810		Phenylalanine, tyrosine and tryptophan biosynthesis (aromatic amino acids)	0	0	10000	0		4.2.1.10		IKU-IKReaction,1-1-1
R582	Quinate 5-dehydrogenase	qt + nad <=> dqt + nadh + h	An03g03710	An03g03710		Phenylalanine, tyrosine and tryptophan biosynthesis (aromatic amino acids)	1	-10000	10000	0		1.1.1.24		IKU-IKReaction,1-1-1
R583	Quinate 5-dehydrogenase	h + nadh + dhsk => nad + sme	An03g03710	An03g03710		Phenylalanine, tyrosine and tryptophan biosynthesis (aromatic amino acids)	0	0	10000	0		1.1.1.24		IKU-IKReaction,1-1-1
R584	dehydroshikimate dehydrogenase	h + nadph + dhsk => nadp + sme	(An03g03710 or An03g06800 or An04g08070 or An04g08100 or An04g08120 or An08g03880 or An08g06800 or An08g06810)	An03g03710 An03g06800 An04g08070 An04g08100 An04g08120 An08g03880 An08g06800 An08g06810		Phenylalanine, tyrosine and tryptophan biosynthesis (aromatic amino acids)	0	0	10000	0		1.1.1.25		IKU-IKReaction,1-1-n
R585	Shikimate kinase I, II	atp + sme => h + adp + sme3p	(An08g06800 or An08g06810)	An08g06800 An08g06810		Phenylalanine, tyrosine and tryptophan biosynthesis (aromatic amino acids)	0	0	10000	0		2.7.1.71		IKU-IKReaction,1-1-n
R586	3-phosphoshikimate-1-carboxyvinyltransferase	pep + sme3p => pi + 3psme	(An04g08120 or An08g06800 or An08g06810)	An04g08120 An08g06800 An08g06810		Phenylalanine, tyrosine and tryptophan biosynthesis (aromatic amino acids)	0	0	10000	0		2.5.1.19		IKU-IKReaction,1-1-n
R587	Chorismate synthase	3psme => pi + chor				Phenylalanine, tyrosine and tryptophan biosynthesis (aromatic amino acids)	0	0	10000	0		4.2.3.5		IKU-IKReaction,1-1-n
R588	Chorismate mutase	chor => phen	An14g06010	An14g06010		Phenylalanine, tyrosine and tryptophan biosynthesis (aromatic amino acids)	0	0	10000	0		5.4.99.5		IKU-IKReaction,1-1-n
R589	Prephenate dehydratase	phen => co2 + h2o + phpyr	An17g02200	An17g02200		Phenylalanine, tyrosine and tryptophan biosynthesis (aromatic amino acids)	0	0	10000	0		4.2.1.51		IKU-IKReaction,1-1-n
R590	Phenylalanine:alpha-ketoglutarate aminotransferase	phpyr + glu <=> akg + phe	(An04g06380 and An12g07870 and An16g05570)	An04g06380 An12g07870 An16g05570		Phenylalanine, tyrosine and tryptophan biosynthesis (aromatic amino acids)	1	-10000	10000	0		2.6.1.1		IKU-IKReaction,1-1-1
R591	Prephenate dehydrogenase (NADP+)	nadp + phen => co2 + nadph + 4hpp	An02g06120	An02g06120		Phenylalanine, tyrosine and tryptophan biosynthesis (aromatic amino acids)	0	0	10000	0		1.3.1.13		IKU-IKReaction,1-1-n
R592	Aspartate transaminase	4hpp + glu <=> akg + tyr	(An04g06380 and An16g05570 and An12g07870)	An04g06380 An16g05570 An12g07870		Phenylalanine, tyrosine and tryptophan biosynthesis (aromatic amino acids)	1	-10000	10000	0		2.6.1.1		IKU-IKReaction,1-1-n
R593	Aspartate transaminase	4hpp + glu <=> akg + tyr	(An15g02460 or An02g00030 or An02g05540)	An15g02460 An02g00030 An02g05540		Phenylalanine, tyrosine and tryptophan biosynthesis (aromatic amino acids)	1	-10000	10000	0		2.6.1.5		IKU-IKReaction,1-2-n
R594	Aspartate transaminase	4hpp + glu <=> akg + tyr	(An15g02460 or An02g00030 or An02g05540)	An15g02460 An02g00030 An02g05540		Phenylalanine, tyrosine and tryptophan biosynthesis (aromatic amino acids)	1	-10000	10000	0		2.6.1.57		IKU-IKReaction,1-2-n
R595	Aspartate transaminase	4hpp + glu <=> akg + tyr	An01g11930	An01g11930		Phenylalanine, tyrosine and tryptophan biosynthesis (aromatic amino acids)	1	-10000	10000	0		2.6.1.9		IKU-IKReaction,1-3-n
R596	Anthranilate synthase (trpC)	gln + chor => glu + pyr + h + an	(An06g01760 or An08g06080)	An06g01760 An08g06080		Phenylalanine, tyrosine and tryptophan biosynthesis (aromatic amino acids)	0	0	10000	0		4.1.3.27		IKU-IKReaction,1-1-n
R597	Anthranilate phosphoribosyl transferase	prpp + an => h + ppi + npran	An01g07260	An01g07260		Phenylalanine, tyrosine and tryptophan biosynthesis (aromatic amino acids)	0	0	10000	0		2.4.2.18		IKU-IKReaction,n-1-n
R598	N-(5'-phosphoribosyl)-anthranilate isomerase (trpC)	npran => cpad5p	An08g06080	An08g06080		Phenylalanine, tyrosine and tryptophan biosynthesis (aromatic amino acids)	0	0	10000	0		5.3.1.24		IKU-IKUReaction,1-1-1
R599	Indoleglycerol phosphate synthase (trpC)	h + cpad5p => h2o + co2 + igp	An08g06080	An08g06080		Phenylalanine, tyrosine and tryptophan biosynthesis (aromatic amino acids)	0	0	10000	0		4.1.1.48		IKU-IKReaction,1-n-n
R600	Tryptophan synthetase	ser + igp => h2o + trp + t3p1	(An02g02170 or An12g03230 or An16g02500)	An02g02170 An12g03230 An16g02500		Phenylalanine, tyrosine and tryptophan biosynthesis (aromatic amino acids)	0	0	10000	0		4.2.1.20		IKU-IKReaction,1-n-n
R601	1-pyrroline-5-carboxylate dehydrogenase	glu + nadh + 2 h => nad + glugsal + 2 h2o	(An07g05000 or An02g02290 or An11g06140)	An07g05000 An02g02290 An11g06140		Proline biosynthesis	0	0	10000	0		1.2.1.88		IKU-IKUReaction,1-1-1
R602	1-pyrroline-5-carboxylate dehydrogenase	glu + nadh + h => p5c + nad + 2 h2o	(An07g05000 or An02g02290 or An11g06140)	An07g05000 An02g02290 An11g06140		Proline biosynthesis	0	0	10000	0		1.2.1.88		KEGG
R603	1-pyrroline-5-carboxylate dehydrogenase	glu + nadph + h => p5c + nadp + 2 h2o	(An07g05000 or An02g02290 or An11g06140)	An07g05000 An02g02290 An11g06140		Proline biosynthesis	0	0	10000	0		1.2.1.88		KEGG
R604	Non enzymatic reaction	glugsal <=> h2o + h + p5c				Proline biosynthesis	1	-10000	10000	0				IKU-IKReaction,1-1-1
R605	Pyrroline-5-carboxylate reductase	2 h + nadph + p5c <=> pro + nadp	(An07g05050 or An01g01520 or An04g02800)	An07g05050 An01g01520 An04g02800		Proline biosynthesis	1	-10000	10000	0		1.5.1.2		IKU-IKReaction,1-1-n
R606	Gamma-glutamyl kinase, glutamate kinase	glu + atp => adp + glup	An05g00120	An05g00120		Proline biosynthesis	0	0	10000	0		2.7.2.11		IK-IKReaction,1-1-1
R607	Proline dehydrogenase	nad[m] + pro[m] => 2 h[m] + nadh[m] + p5c[m]	(An01g01530 or An07g05040 or An11g06160)	An01g01530 An07g05040 An11g06160		Proline biosynthesis	0	0	10000	0		1.5.99.8		IKU-differenceReaction OR IKU-IKReaction OR IKU-IKUReaction,1-n-n OR 1-1-n OR n-1-n
R608	Non enzymatic reaction	glugsal[m] <=> p5c[m] + h2o + h				Proline biosynthesis	1	-10000	10000	0				IKU-differenceReaction OR IKU-IKReaction OR IKU-IKUReaction,1-n-n OR 1-1-n OR n-1-n
R609	1-pyrroline-5-carboxylate dehydrogenase	2 h2o + nad + p5c => glu + h + nadh	(An02g02290 or An07g05000 or An11g06140)	An02g02290 An07g05000 An11g06140		Proline degradation	0	0	10000	0		1.5.1.12		IKU-IKReaction,n-1-n
R610	Aspartate alpha-decarboxylase	asp => co2 + bala	(An08g08840 or An15g04770 or An02g06860)	An08g08840 An15g04770 An02g06860		Beta-alanine biosynthesis	0	0	10000	0		4.1.1.15		IKU-IKReaction,1-1-1
R611	4-aminobutyrate aminotransferase / (S)-3-amino-2-methylpropionate transaminase	bala + akg <=> msa + glu	An17g00910	An17g00910		beta-Alanine metabolism	1	-10000	10000	0		2.6.1.19		KEGG
R612	spermidine synthase	dsam + spmd <=> mta + spere + h	An08g06560	An08g06560		beta-Alanine metabolism	0	0	10000	0		2.5.1.16		KEGG
R613	polyamine oxidase	spere + o2 + h2o <=> spmd + aproa + h2o2	(An09g02560 or An13g02480)	An09g02560 An13g02480		beta-Alanine metabolism	0	0	10000	0		1.5.3.16		KEGG
R614	polyamine oxidase	spmd + o2 + h2o <=> 13dmpp + 4abutn + h2o2	(An09g02560 or An13g02480)	An09g02560 An13g02480		beta-Alanine metabolism	0	0	10000	0		1.5.3.14		KEGG
R615	primary-amine oxidase	13dmpp + o2 + h2o <=> aproa + nh3 + h2o2	(An17g00010 or An09g01550 or An07g06400 or An02g10920 or An13g00710 or An03g00730)	An17g00010 An09g01550 An07g06400 An02g10920 An13g00710 An03g00730		beta-Alanine metabolism	0	0	10000	0		1.4.3.21		KEGG
R616	aldehyde dehydrogenase (NAD+)	aproa + nad + h2o <=> bala + nadh + 2 h	(An08g07290 or An10g00850)	An08g07290 An10g00850		beta-Alanine metabolism	0	0	10000	0		1.2.1.3		KEGG
R617	aldehyde dehydrogenase (NAD(P)+)	aproa + nadp + h2o <=> bala + nadph + 2 h	(An04g03400 or An08g08510)	An04g03400 An08g08510		beta-Alanine metabolism	0	0	10000	0		1.2.1.5		KEGG
R618	Nitrilase	aprop => ala + nh3	(An01g14550 or An16g00550 or An06g01960)	An01g14550 An16g00550 An06g01960		Cyanoamino acid metabolism	0	0	10000	0		3.5.5.1		IKU-differenceReaction,1-1-n
R619	Nitrilase	acybut => glu + nh3	(An01g14550 or An16g00550 or An06g01960)	An01g14550 An16g00550 An06g01960		Cyanoamino acid metabolism	0	0	10000	0		3.5.5.1		IKU-IKUReaction,1-1-1
R620	L-glutamate:L-cysteine gamma-ligase (ADP-forming)	cys + glu + atp => gc + pi + adp + h	An02g09720	An02g09720		Glutathione biosynthesis	0	0	10000	0		6.3.2.2		IKU-IKReaction,n-1-1
R621	gamma-L-glutamyl-L-cysteine:glycine ligase (ADP-forming)	gly + gc + atp => rgt + pi + adp + h	(An01g13620 or An09g03030)	An01g13620 An09g03030		Glutathione biosynthesis	0	0	10000	0		6.3.2.3		IKU-differenceReaction,1-1-1
R622	gamma-glutamyltranspeptidase	h2o + rgt => cgly + glu	(An01g09390 or An13g01300 or An02g12670)	An01g09390 An13g01300 An02g12670		Glutathione biosynthesis	0	0	10000	0		2.3.2.2		KEGG
R623	5-oxo-L-proline amidohydrolase (ATP-hydrolysing)	5opro + atp + 2 h2o => adp + glu + pi + h	(An01g07120 or An03g00010 or An06g00660 or An08g01320 or An12g05460 or An13g02080)	An01g07120 An03g00010 An06g00660 An08g01320 An12g05460 An13g02080		Glutathione biosynthesis	0	0	10000	0		3.5.2.9		KEGG
R624	glutathione:NADP+ oxidoreductase	nadph + ogt => nadp + 2 rgt	An03g03660	An03g03660		Glutathione biosynthesis	0	0	10000	0		1.8.1.7		IKU-IKReaction,n-1-1
R625	L-cysteinylglycine dipeptidase	cgly + h2o => gly + cys	An09g06800	An09g06800		Glutathione biosynthesis	0	0	10000	0		3.4.11.1		KEGG
R626	glutathione:hydrogen-peroxide oxidoreductase	2 rgt + h2o2 => ogt + 2 h2o	An02g08110	An02g08110		Glutathione biosynthesis	0	0	10000	0		1.11.1.9		IKU-IKReaction,1-n-n
R627	gamma-glutamylcyclotransferase	gc => 5opro + cys	An02g12260	An02g12260		Glutathione biosynthesis	0	0	10000	0		2.3.2.4		KEGG
R628	Phosphoribosylpyrophosphate amidotransferase/amidophosphoribosyltransferase	h2o + gln + prpp => glu + h + ppi + pram	An15g01760	An15g01760		Purine Biosynthesis (ATP, dATP, IMP, XMP, GTP, dGTP)	0	0	10000	0		2.4.2.14		IKU-IKReaction,1-n-n
R629	Glycinamide ribotide synthetase and aminoimidazole ribotide synthetase/phosphoribosylamine-glycine ligase	gly + atp + pram => h + pi + adp + gar	An15g00570	An15g00570		Purine Biosynthesis (ATP, dATP, IMP, XMP, GTP, dGTP)	1	-10000	10000	0		6.3.4.13		IKU-IKReaction,1-n-n
R630	Phosphoribosylglycinamide formyltransferase	fthf + gar => h + thf + fgar	An02g02700	An02g02700		Purine Biosynthesis (ATP, dATP, IMP, XMP, GTP, dGTP)	0	0	10000	0		2.1.2.2		IKU-IKReaction,1-n-n
R631	5'-phosphoribosylformyl glycinamidine synthetase	h2o + gln + atp + fgar => glu + h + pi + adp + fgam	An02g09960	An02g09960		Purine Biosynthesis (ATP, dATP, IMP, XMP, GTP, dGTP)	0	0	10000	0		6.3.5.3		IKU-IKReaction,1-n-n
R632	Phosphoribosylformylglycinamide cyclo-ligase	atp + fgam => h + pi + adp + air	An15g00570	An15g00570		Purine Biosynthesis (ATP, dATP, IMP, XMP, GTP, dGTP)	0	0	10000	0		6.3.3.1		IKU-IKReaction,n-1-n
R633	Phosphoribosylaminoimidazole carboxylase (Ade2 homolog)	co2 + air <=> h + cair	An01g08090	An01g08090		Purine Biosynthesis (ATP, dATP, IMP, XMP, GTP, dGTP)	1	-10000	10000	0		4.1.1.21		IKU-IKReaction,1-1-1
R634	Phosphoribosyl amino imidazolesuccinocarbozamide synthetase (Ade1 homolog)	asp + atp + cair <=> 2 h + pi + adp + saicar	An11g10150	An11g10150		Purine Biosynthesis (ATP, dATP, IMP, XMP, GTP, dGTP)	0	0	10000	0		6.3.2.6		IKU-IKUReaction,1-1-1
R635	5'-phosphoribosyl-4-(N-succinocarboxamide)-5-aminoimidazole lyase	saicar <=> fum + aicar	An02g04020	An02g04020		Purine Biosynthesis (ATP, dATP, IMP, XMP, GTP, dGTP)	1	-10000	10000	0		4.3.2.2		IKU-IKUReaction,1-1-1
R636	5-aminoimidazole-4-carboxamide ribonucleotide (AICAR) transformylase / IMP cyclohydrolase	aicar + fthf <=> thf + prfica	An04g02060	An04g02060		Purine Biosynthesis (ATP, dATP, IMP, XMP, GTP, dGTP)	1	-10000	10000	0		2.1.2.3		IKU-IKUReaction,1-1-1
R637	5-aminoimidazole-4-carboxamide ribonucleotide (AICAR) transformylase / IMP cyclohydrolase	prfica <=> h2o + imp	An04g02060	An04g02060		Purine Biosynthesis (ATP, dATP, IMP, XMP, GTP, dGTP)	1	-10000	10000	0		3.5.4.10		IKU-IKReaction,1-n-n
R638	Adenylosuccinate synthetase	asp + gtp + imp => 2 h + pi + gdp + asuc	An01g13920	An01g13920		Purine Biosynthesis (ATP, dATP, IMP, XMP, GTP, dGTP)	0	0	10000	0		6.3.4.4		IKU-IKReaction,1-1-1
R639	5'-phosphoribosyl-4-(N-succinocarboxamide)-5-aminoimidazole lyase	asuc => amp + fum	An02g04020	An02g04020		Purine Biosynthesis (ATP, dATP, IMP, XMP, GTP, dGTP)	0	0	10000	0		4.3.2.2		IKU-IKReaction,1-1-1
R640	Adenylate kinase	h + atp + amp <=> 2 adp	(An01g04710 and An07g10100)	An01g04710 An07g10100		Purine Biosynthesis (ATP, dATP, IMP, XMP, GTP, dGTP)	1	-10000	10000	0		2.7.4.3		IKU-IKUReaction,1-1-n
R641	Adenosine monophosphate deaminase	amp + h + h2o => imp + nh3	An03g06970	An03g06970		Purine Biosynthesis (ATP, dATP, IMP, XMP, GTP, dGTP)	0	0	10000	0		3.5.4.6		KEGG
R642	Ribonucleotide reductase	adp + rthio => h2o + othio + dadp	(An04g01080 and An14g06870)	An04g01080 An14g06870		Purine Biosynthesis (ATP, dATP, IMP, XMP, GTP, dGTP)	0	0	10000	0		1.17.4.1		IKU-IKReaction,1-1-1
R643	Adenylate kinase, dAMP kinase	atp + h + damp <=> adp + dadp	An01g04710	An01g04710		Purine Biosynthesis (ATP, dATP, IMP, XMP, GTP, dGTP)	1	-10000	10000	0		2.7.4.11		IKU-IKReaction,1-1-1
R644	Nucleoside-diphosphate kinase	atp + dadp <=> adp + datp	An09g05870	An09g05870		Purine Biosynthesis (ATP, dATP, IMP, XMP, GTP, dGTP)	1	-10000	10000	0		2.7.4.6		IKU-IKReaction,1-n-n
R645	Inosine-5'-monophosphate dehydrogenase	h2o + nad + imp => h + nadh + xmp	An07g08170	An07g08170		Purine Biosynthesis (ATP, dATP, IMP, XMP, GTP, dGTP)	0	0	10000	0		1.1.1.205		IKU-IKUReaction,1-1-1
R646	GMP synthase	h2o + gln + atp + xmp => glu + 3 h + amp + ppi + gmp	An02g14520	An02g14520		Purine Biosynthesis (ATP, dATP, IMP, XMP, GTP, dGTP)	0	0	10000	0		6.3.5.2		IKU-differenceReaction,1-n-n
R647	Guanylate kinase	atp + h + gmp <=> adp + gdp	An08g00300	An08g00300		Purine Biosynthesis (ATP, dATP, IMP, XMP, GTP, dGTP)	1	-10000	10000	0		2.7.4.8		IKU-IKReaction,1-1-n
R648	Nucleoside-diphosphate kinase	atp + gdp <=> adp + gtp	An09g05870	An09g05870		Purine Biosynthesis (ATP, dATP, IMP, XMP, GTP, dGTP)	1	-10000	10000	0		2.7.4.6		IKU-IKReaction,1-1-n
R649	Adenylate kinase	h + amp + gtp <=> adp + gdp	(An01g04710 and An07g10100)	An01g04710 An07g10100		Purine Biosynthesis (ATP, dATP, IMP, XMP, GTP, dGTP)	1	-10000	10000	0		2.7.4.3		IKU-IKReaction,1-1-n
R650	Ribonucleotide reductase	rthio + gdp => h2o + othio + dgdp	(An04g01080 and An14g06870)	An04g01080 An14g06870		Purine Biosynthesis (ATP, dATP, IMP, XMP, GTP, dGTP)	0	0	10000	0		1.17.4.1		IKU-IKReaction,1-1-n
R651	Nucleoside-diphosphate kinase	atp + dgdp <=> adp + dgtp	An09g05870	An09g05870		Purine Biosynthesis (ATP, dATP, IMP, XMP, GTP, dGTP)	1	-10000	10000	0		2.7.4.6		IKU-IKReaction,1-1-n
R652	Guanylate kinase	adp + dgdp<=> atp + h + dgmp	An08g00300	An08g00300		Purine Biosynthesis (ATP, dATP, IMP, XMP, GTP, dGTP)	1	-10000	10000	0		2.7.4.8		IKU-IKReaction,n-1-n
R653	Adenylate kinase	amp + itp <=> adp + idp	An09g05870	An09g05870		Purine Biosynthesis (ATP, dATP, IMP, XMP, GTP, dGTP)	1	-10000	10000	0		2.7.4.6		IKU-IKReaction,n-1-n
R654	Inosine diphosphatase	idp + h2o => imp + pi	(An08g04450 or An14g02370)	An08g04450 An14g02370		Purine Biosynthesis (ATP, dATP, IMP, XMP, GTP, dGTP)	0	0	10000	0		3.6.1.6		IKU-IKReaction,1-1-1
R655	Guanylate kinase	datp + h + gmp <=> dadp + gdp	An08g00300	An08g00300		Purine conversions	1	-10000	10000	0		2.7.4.8		IKU-IKUReaction,1-1-n
R656	5'-nucleotidase	h2o + amp => pi + adn	An08g08080	An08g08080		Purine degradation	0	0	10000	0		3.1.3.5		IKU-IKUReaction,1-1-1
R657	AMP nucleosidase	amp + h2o <=> ad + r5p				Purine degradation	1	-10000	10000	0		3.2.2.4		IKU-IU-noECnoReaction,1-1-1
R658	Purine nucleoside hydrolase	adn + h2o => ad + rib	An08g03980	An08g03980		Purine degradation	0	0	10000	0		3.2.2.1		IKU-IKReaction,1-1-n
R659	Adenosine deaminase	adn + h2o => ins + nh3	(An12g04800 or An16g02890)	An12g04800 An16g02890		Purine degradation	0	0	10000	0		3.5.4.4		IKU-IKUReaction,1-1-1
R660	Adenine deaminase	h2o + h + ad => nh3 + hyxn	(An08g06270 or An12g04800)	An08g06270 An12g04800		Purine degradation	0	0	10000	0		3.5.4.2		IKU-IKReaction,n-1-1
R661	5'-nucleotidase	h2o + damp => pi + da	An08g08080	An08g08080		Purine degradation	0	0	10000	0		3.1.3.5		IKU-KUReaction,1-1-n
R662	Purine nucleotide phosphorylase, xanthosine phosphorylase	da + pi <=> ad + dr1p	An11g06110	An11g06110		Purine degradation	1	-10000	10000	0		2.4.2.1		IKU-KUReaction,1-1-n
R663	Adenine deaminase/adenosine deaminase	h2o + h + da => nh3 + din	An11g06110	An11g06110		Purine degradation	0	0	10000	0		3.5.4.4		IKU-KUReaction,1-1-n
R664	ATP:deoxyadenosine 5'-phosphotransferase	atp + da => adp + damp + h				Purine degradation	0	0	10000	0				gaps analysis
R665	Purine nucleotide phosphorylase, xanthosine phosphorylase	pi + din <=> hyxn + dr1p	An11g06110	An11g06110		Purine degradation	1	-10000	10000	0		2.4.2.1		IKU-KUReaction,1-1-n
R666	5'-nucleotidase	h2o + imp => ins + pi	An08g08080	An08g08080		Purine degradation	0	0	10000	0		3.1.3.5		IKU-KUReaction,1-1-n
R667	purine nucleosidase	imp + h2o => hyxn + r5p	An11g06110	An11g06110		Purine degradation	0	0	10000	0		3.2.2.1		IKU-KUReaction,1-1-n
R668	Purine nucleotide phosphorylase, xanthosine phosphorylase	ins + pi => hyxn + r1p	An11g06110	An11g06110		Purine degradation	0	0	10000	0		2.4.2.1		IKU-KUReaction,1-1-n
R669	Purine nucleosidase/purine nucleoside hydrolase	ins + h2o => hyxn + rib	An08g03980	An08g03980		Purine degradation	0	0	10000	0		3.2.2.1		IKU-KUReaction,1-1-n
R670	Xanthine dehydrogenase	h2o + nad + hyxn => h + nadh + xan	(An03g01530 or An04g05440)	An03g01530 An04g05440		Purine degradation	1	-10000	10000	0		1.17.1.4		IKU-KUReaction,1-1-n
R671	Xanthine dehydrogenase	h2o + nad + hyxn => h + nadh + xan	(An03g01530 or An04g05440)	An03g01530 An04g05440		Purine degradation	1	-10000	10000	0		1.17.3.2		IKU-KUReaction,1-1-n
R672	5'-nucleotidase	gmp + h2o => gsn + pi	An08g08080	An08g08080		Purine degradation	0	0	10000	0		3.1.3.5		IKU-KUReaction,1-1-n
R673	purine nucleosidase	gsn + pi <=> gn + r5p	An08g03980	An08g03980		Purine degradation	1	-10000	10000	0		3.2.2.1		IKU-KUReaction,1-1-n
R674	Purine nucleosidase/purine nucleoside hydrolase	gsn + h2o => gn + rib	An08g03980	An08g03980		Purine degradation	0	0	10000	0		3.2.2.1		IKU-KUReaction,1-1-n
R675	Guanine aminohydrolase	gn + h2o <=> xan + nh3	(An11g01070 or An14g01140)	An11g01070 An14g01140		Purine degradation	1	-10000	10000	0		3.5.4.3		IKU-KUReaction,1-1-n
R676	5'-nucleotidase	dgmp + h2o => dg + pi	An08g08080	An08g08080		Purine degradation	0	0	10000	0		3.1.3.5		IKU-KUReaction,1-1-n
R677	Purine nucleotide phosphorylase, xanthosine phosphorylase	dg + pi <=> gn + dr1p	An11g06110	An11g06110		Purine degradation	1	-10000	10000	0		2.4.2.1		IKU-KUReaction,1-1-n
R678	5'-nucleotidase	xmp + h2o => pi + xtsine	An08g08080	An08g08080		Purine degradation	0	0	10000	0		3.1.3.5		IKU-KUReaction,1-1-n
R679	Purine nucleotide phosphorylase, xanthosine phosphorylase	pi + xtsine <=> xan + r1p	An11g06110	An11g06110		Purine degradation	1	-10000	10000	0		2.4.2.1		IKU-KUReaction,1-1-n
R680	Xanthine dehydrogenase (purine hydroxylase I)	xan + o2 + h2o <=> uric + h2o2 + h	(An03g01530 or An04g05440)	An03g01530 An04g05440		Purine degradation	1	-10000	10000	0		1.17.1.4		IKU-KUReaction,1-1-n
R681	Xanthine dehydrogenase (purine hydroxylase I)	xan + o2 + h2o <=> uric + h2o2 + h	(An03g01530 or An04g05440)	An03g01530 An04g05440		Purine degradation	1	-10000	10000	0		1.17.3.2		IKU-KUReaction,1-1-n
R682	Uricase	uric[p] + o2[p] + h2o[p] <=> hiur[p] + h2o2[p]	(An02g06030 or An03g02330)	An02g06030 An03g02330		Purine degradation	1	-10000	10000	0		1.7.3.3		IKU-differenceReaction,1-1-n
R683	Hydroxyisourate hydrolase + spontaneous conversion	hiur + h2o => atn + co2	An02g07080	An02g07080		Purine degradation	0	0	10000	0		3.5.2.17		IKU-differenceReaction,1-1-n
R684	Allantoinase	atn + h2o <=> att	An14g03370	An14g03370		Purine degradation	1	-10000	10000	0		3.5.2.5		IKU-differenceReaction,1-1-n
R685	Allantoicase	att + h2o <=> ugc + urea	An02g08520	An02g08520		Purine degradation	1	-10000	10000	0		3.5.3.4		IKU-IKUReaction,1-1-n
R686	Ureidoglycolate hydrolase	ugc + h2o => glx + 2 nh3 + co2	An16g08100	An16g08100		Purine degradation	0	0	10000	0		3.5.3.19		IKU-IKUReaction,1-1-n
R687	Carbamoyl-phosphate synthetase, aspartate transcarbamylase, and glutamine amidotransferase	h2o + gln + 2 atp + co2 => glu + 2 h + pi + 2 adp + cap	(An08g07420 and An16g04970 and An17g00820)	An08g07420 An16g04970 An17g00820		Pyrimidine biosynthesis (UTP, CTP, dCTP, dUTP and dTTP)	0	0	10000	0		6.3.5.5		IKU-IKUReaction,1-1-n
R688	Aspartate-carbamoyltransferase	asp + cap=> h + pi + caasp	An08g07420	An08g07420		Pyrimidine biosynthesis (UTP, CTP, dCTP, dUTP and dTTP)	0	0	10000	0		2.1.3.2		IKU-IKUReaction,1-1-n
R689	Dihydroorotase	h2o + doroa <=> h + caasp	(An01g10650 or An08g07420)	An01g10650 An08g07420		Pyrimidine biosynthesis (UTP, CTP, dCTP, dUTP and dTTP)	1	-10000	10000	0		3.5.2.3		IKU-IKUReaction,1-1-n
R690	Dihydroorotate dehydrogenase	doroa + o2 => h2o2 + oroa	An02g02910	An02g02910		Pyrimidine biosynthesis (UTP, CTP, dCTP, dUTP and dTTP)	0	0	10000	0		1.3.3.1		IKU-IKReaction,1-1-n
R691	Orotate phosphoribosyltransferase 1	oroa + prpp <=> ppi + omp + h	An04g08330	An04g08330		Pyrimidine biosynthesis (UTP, CTP, dCTP, dUTP and dTTP)	1	-10000	10000	0		2.4.2.10		IKU-IKReaction,1-1-n
R692	Orotidine-5'-phosphate decarboxylase (pyrA)	omp+h => co2 + ump	(An01g14210 or An12g03570)	An01g14210 An12g03570		Pyrimidine biosynthesis (UTP, CTP, dCTP, dUTP and dTTP)	0	0	10000	0		4.1.1.23		IKU-IKReaction,n-1-n
R693	Cytidylate kinase	adp + udp <=> atp + ump + h	An13g00440	An13g00440		Pyrimidine biosynthesis (UTP, CTP, dCTP, dUTP and dTTP)	1	-10000	10000	0		2.7.4.14		IKU-IKReaction,n-1-n
R694	Adenylate kinase	utp + amp+h <=> udp + adp	(An01g04710 and An07g10100)	An01g04710 An07g10100		Pyrimidine biosynthesis (UTP, CTP, dCTP, dUTP and dTTP)	1	-10000	10000	0		2.7.4.3		IKU-IKReaction,n-1-n
R695	Nucleoside-diphosphate kinase	udp + atp <=> utp + adp	An09g05870	An09g05870		Pyrimidine biosynthesis (UTP, CTP, dCTP, dUTP and dTTP)	1	-10000	10000	0		2.7.4.6		IKU-IKReaction,n-1-n
R696	inosine triphosphate pyrophosphatase	utp + h2o => ump + ppi + 2 h	An17g02287	An17g02287		Pyrimidine biosynthesis (UTP, CTP, dCTP, dUTP and dTTP)	1	-10000	10000	0		3.6.1.19		KEGG
R697	CTP synthase	utp + gln + atp + h2o => glu + ctp + adp + pi + 2 h	An03g01310	An03g01310		Pyrimidine biosynthesis (UTP, CTP, dCTP, dUTP and dTTP)	0	0	10000	0		6.3.4.2		IKU-IKReaction,1-1-1
R698	CTP synthase	atp + utp + nh3 => adp + pi + ctp + 2 h	An03g01310	An03g01310		Pyrimidine biosynthesis (UTP, CTP, dCTP, dUTP and dTTP)	0	0	10000	0		6.3.4.2		IKU-IKReaction,1-1-n
R699	Nucleoside-diphosphate kinase	ctp + adp <=> cdp + atp	An09g05870	An09g05870		Pyrimidine biosynthesis (UTP, CTP, dCTP, dUTP and dTTP)	1	-10000	10000	0		2.7.4.6		IKU-IKReaction,1-1-1
R700	Adenylate kinase	ctp + amp+h <=> cdp + adp	(An01g04710 and An07g10100)	An01g04710 An07g10100		Pyrimidine biosynthesis (UTP, CTP, dCTP, dUTP and dTTP)	1	-10000	10000	0		2.7.4.3		IKU-IKReaction,1-1-n
R701	Cytidylate kinase	adp + cdp <=> cmp + atp + h	An13g00440	An13g00440		Pyrimidine biosynthesis (UTP, CTP, dCTP, dUTP and dTTP)	1	-10000	10000	0		2.7.4.14		IKU-IKReaction,1-1-n
R702	Ribonucleotide reductase, small subunit (alt), beta chain	cdp + rthio => dcdp + othio + h2o	(An04g01080 and An14g06870)	An04g01080 An14g06870		Pyrimidine biosynthesis (UTP, CTP, dCTP, dUTP and dTTP)	0	0	10000	0		1.17.4.1		IKU-IKUReaction,1-1-1
R703	Ribonucleotide reductase, small subunit (alt), beta chain	udp + rthio => othio + dudp + h2o	(An04g01080 and An14g06870)	An04g01080 An14g06870		Pyrimidine biosynthesis (UTP, CTP, dCTP, dUTP and dTTP)	0	0	10000	0		1.17.4.1		IKU-IKReaction,1-1-n
R704	Thymidylate synthase	dump + metthf => dhf + dtmp	An14g00570	An14g00570		Pyrimidine biosynthesis (UTP, CTP, dCTP, dUTP and dTTP)	0	0	10000	0		2.1.1.45		IKU-IKReaction,1-1-n
R705	Nucleoside-diphosphate kinase	dcdp + atp <=> dctp + adp	An09g05870	An09g05870		Pyrimidine biosynthesis (UTP, CTP, dCTP, dUTP and dTTP)	1	-10000	10000	0		2.7.4.6		IKU-IKReaction,1-1-n
R706	Nucleoside-phosphate kinase/ATP:UMP-CMP phosphotransferase/cytidylate kinase	dcmp + atp+h <=> adp + dcdp	An13g00440	An13g00440		Pyrimidine biosynthesis (UTP, CTP, dCTP, dUTP and dTTP)	1	-10000	10000	0		2.7.4.14		IKU-IKReaction,1-1-n
R707	Nucleoside-diphosphate kinase	dudp + atp <=> dutp + adp	An09g05870	An09g05870		Pyrimidine biosynthesis (UTP, CTP, dCTP, dUTP and dTTP)	1	-10000	10000	0		2.7.4.6		IKU-IKReaction,1-1-n
R708	Uridylate kinase	dump + atp <=> dudp + adp	An09g05840	An09g05840		Pyrimidine biosynthesis (UTP, CTP, dCTP, dUTP and dTTP)	1	-10000	10000	0		2.7.4.9		IKU-IKReaction,1-1-n
R709	dTMP kinase/thymidylate kinase	dtmp + atp + h <=> adp + dtdp	An09g05840	An09g05840		Pyrimidine biosynthesis (UTP, CTP, dCTP, dUTP and dTTP)	1	-10000	10000	0		2.7.4.9		IKU-IKReaction,1-1-n
R710	dCMP deaminase	dcmp + h2o + h => dump + nh3	An02g14880	An02g14880		Pyrimidine biosynthesis (UTP, CTP, dCTP, dUTP and dTTP)	0	0	10000	0		3.5.4.12		UniprotKB
R711	dCTP deaminase	dctp + h2o + h => dutp + nh3	An09g05360	An09g05360		Pyrimidine biosynthesis (UTP, CTP, dCTP, dUTP and dTTP)	0	0	10000	0		3.5.4.13		UniprotKB
R712	Nucleoside-diphosphate kinase	dtdp + atp <=> dttp + adp	An09g05870	An09g05870		Pyrimidine biosynthesis (UTP, CTP, dCTP, dUTP and dTTP)	1	-10000	10000	0		2.7.4.6		IKU-IKReaction,1-1-n
R713	ADP-ribose pyrophosphatase	adpr + h2o => amp + r5p + 2 h	An03g04510	An03g04510		Pyrimidine biosynthesis (UTP, CTP, dCTP, dUTP and dTTP)	0	0	10000	0		3.6.1.13		KEGG
R714	inosine triphosphate pyrophosphatase	gtp + h2o => gmp + ppi + 2 h	An17g02287	An17g02287		Pyrimidine biosynthesis (UTP, CTP, dCTP, dUTP and dTTP)	0	0	10000	0		3.6.1.19		KEGG
R715	inosine triphosphate pyrophosphatase	dgtp + h2o => dgmp + ppi + 2 h	An17g02287	An17g02287		Pyrimidine biosynthesis (UTP, CTP, dCTP, dUTP and dTTP)	0	0	10000	0		3.6.1.19		KEGG
R716	Uridine kinase	uri + gtp => ump + gdp + h	An11g09320	An11g09320		Pyrimidine conversions	0	0	10000	0		2.7.1.48		IKU-IU-noECnoReaction,n-1-1
R717	Uridine kinase	uri + atp => adp + ump + h	An11g09320	An11g09320		Pyrimidine conversions	0	0	10000	0		2.7.1.48		IKU-IKReaction,1-1-1
R718	Uridine kinase	cytd + gtp => gdp + cmp + h	An11g09320	An11g09320		Pyrimidine conversions	0	0	10000	0		2.7.1.48		IKU-IKReaction,1-1-1
R719	UPRTase, uracil phosphoribosyltransferase (furA)	ura + prpp => ump + ppi + h	(An12g09660 or An12g09670 or An15g06580 or An17g02370)	An12g09660 An12g09670 An15g06580 An17g02370		Pyrimidine conversions	0	0	10000	0		2.4.2.9		IKU-IKReaction,1-1-1
R720	dUTP pyrophosphatase (dUTPase)	dutp + h2o => ppi + dump + 2 h	An01g05040	An01g05040		Pyrimidine conversions	0	0	10000	0		3.6.1.23		IKU-IKUReaction,1-1-1
R721	inosine triphosphate pyrophosphatase	dutp + h2o => ppi + dump + 2 h	An17g02287	An17g02287		Pyrimidine conversions	0	0	10000	0		3.6.1.19		KEGG
R722	Dihydroorotate dehydrogenase	doroa + q[m] => qh2[m] + oroa	An02g02910	An02g02910		Pyrimidine conversions	0	0	10000	0		1.3.1.14		IKU-IKUReaction,n-1-1
R723	Thioredoxin reductase	othio + nadph + h => nadp + rthio	An01g08570	An01g08570		Pyrimidine conversions	0	0	10000	0		1.8.1.9		IKU-IKUReaction,n-1-1
R724	Thioredoxin reductase	othio[m] + nadph[m] + h[m]=> nadp[m] + rthio[m]	An01g08570	An01g08570		Pyrimidine conversions	0	0	10000	0		1.8.1.9		IKU-IKReaction,1-1-1
R725	5'-nucleotidase	ump + h2o => pi + uri	An08g08080	An08g08080		Pyrimidine degradation	0	0	10000	0		3.1.3.5		IKU-IKReaction,1-1-1
R726	Uridine hydrolase	uri + h2o => ura + rib	An18g04340	An18g04340		Pyrimidine degradation	0	0	10000	0		3.2.2.3		IKU-IKReaction,n-1-n
R727	5'-nucleotidase	cmp + h2o => cytd + pi	An08g08080	An08g08080		Pyrimidine degradation	0	0	10000	0		3.1.3.5		IKU-IKReaction,1-1-1
R728	Cytidine deaminase	cytd + h2o => uri + nh3	An03g06870	An03g06870		Pyrimidine degradation	0	0	10000	0		3.5.4.5		IKU-IKReaction,1-1-1
R729	CMP glycosylase	cmp + h2o => cyts + r5p				Pyrimidine degradation	0	0	10000	0		3.2.2.10		IKU-IKUReaction,1-1-1
R730	Cytosine deaminase	cyts + h2o + h => ura + nh3	An01g04260	An01g04260		Pyrimidine degradation	0	0	10000	0		3.5.4.1		IKU-IKReaction,n-1-1
R731	5'-nucleotidase	dcmp + h2o => dc + pi	An08g08080	An08g08080		Pyrimidine degradation	0	0	10000	0		3.1.3.5		IKU-IKUReaction,1-1-1
R732	Deoxycytidine deaminase	dc + h2o => nh3 + du	An03g06870	An03g06870		Pyrimidine degradation	0	0	10000	0		3.5.4.5		IKU-IUReaction,1-1-1
R733	5'-nucleotidase	dump + h2o => du + pi	An08g08080	An08g08080		Pyrimidine degradation	0	0	10000	0		3.1.3.5		IKU-differenceReaction,1-1-1
R734	Purine-nucleoside phosphorylase	ura + dr1p => du + pi	An11g06110	An11g06110		Pyrimidine degradation	0	0	10000	0		2.4.2.1		IKU-differenceReaction,1-1-n
R735	5'-nucleotidase	dtmp + h2o => dt + pi	An08g08080	An08g08080		Pyrimidine degradation	0	0	10000	0		3.1.3.5		IKU-differenceReaction,1-1-n
R736	5-Methylcytosine aminohydrolase	5mcsn + h2o + h <=> thy + nh3	An01g04260	An01g04260		Pyrimidine degradation	1	-10000	10000	0		3.5.4.1		gaps analysis
R737	Purine-nucleoside phosphorylase	thy + dr1p => dt + pi	An11g06110	An11g06110		Pyrimidine degradation	0	0	10000	0		2.4.2.1
R738	Hypoxanthine phosphoribosyltransferase	hyxn + prpp => ppi + imp + h	An14g00280	An14g00280		Salvage pathways for nucleotides	0	0	10000	0		2.4.2.8		IKU-IKReaction,1-1-1
R739	Hypoxanthine phosphoribosyltransferase	gn + prpp => ppi + gmp + h	An14g00280	An14g00280		Salvage pathways for nucleotides	0	0	10000	0		2.4.2.8		IKU-IKUReaction,1-1-1
R740	Adenine phosphoribosyltransferase	ad + prpp => ppi + amp + h	An12g00320	An12g00320		Salvage pathways for nucleotides	0	0	10000	0		2.4.2.7		IKU-KUReaction,1-1-n
R741	Xanthine-guanine phosphoribosyltransferase	xan + prpp => xmp + ppi + h	An14g00280	An14g00280		Salvage pathways for nucleotides	0	0	10000	0		2.4.2.22		IKU-IKReaction,n-1-1
R742	Non Enz	prpp + h2o => prcp + pi				Salvage pathways for nucleotides	0	0	10000	0				IKU-IKReaction,1-1-1
R743	Non Enz	prcp + h2o => r1p + pi				Salvage pathways for nucleotides	0	0	10000	0				IKU-IKReaction,n-1-1
R744	Purine nucleotide phosphorylase, xanthosine phosphorylase	ad + r1p => pi + adn				Salvage pathways for nucleotides	0	0	10000	0		2.4.2.1		K-KReaction,1-1-n
R745	Purine nucleotide phosphorylase, xanthosine phosphorylase	gn + r1p => pi + gsn				Salvage pathways for nucleotides	0	0	10000	0		2.4.2.1
R746	Adenosine kinase	adn + atp => amp + adp + h	An17g01330	An17g01330		Salvage pathways for nucleotides	0	0	10000	0		2.7.1.20
R747	Inosine kinase	ins + atp => imp + adp + h				Salvage pathways for nucleotides	0	0	10000	0		2.7.1.73		IKU-IKReaction,1-1-n
R748	Inosine kinase	gsn + atp => gmp + adp + h				Salvage pathways for nucleotides	0	0	10000	0		2.7.1.73		IKU-IKReaction,1-1-n
R749	Adenylate cyclase	atp => camp + ppi	An11g01520	An11g01520		Salvage pathways for nucleotides	0	0	10000	0		4.6.1.1		IKU-IKReaction,1-1-n
R750	3',5'-cyclic-nucleotide phosphodiesterase	camp + h2o=> amp + h	An01g04450	An01g04450		Salvage pathways for nucleotides	0	0	10000	0		3.1.4.17		IKU-IKReaction,1-1-n
R751	3',5'-cyclic-nucleotide phosphodiesterase	cdamp +h2o=> damp	An01g04450	An01g04450		Salvage pathways for nucleotides	0	0	10000	0		3.1.4.17
R752	3',5'-cyclic-nucleotide phosphodiesterase	cimp +h2o=> imp	An01g04450	An01g04450		Salvage pathways for nucleotides	0	0	10000	0		3.1.4.17
R753	Adenylate cyclase	gtp => cgmp + ppi	An11g01520	An11g01520		Salvage pathways for nucleotides	0	0	10000	0		4.6.1.1		KEGG
R754	3',5'-cyclic-nucleotide phosphodiesterase, low affinity	cgmp+h2o => gmp + h	An01g04450	An01g04450		Salvage pathways for nucleotides	0	0	10000	0		3.1.4.17
R755	CTP diphosphate-lyase (cyclizing; 3',5'-cyclic-CMP-forming)	ctp <=> ccmp + ppi				Salvage pathways for nucleotides	0	0	10000	0		4.6.1.6		KEGG
R756	3',5'-cyclic-nucleotide phosphodiesterase, low affinity	ccmp +h2o=> cmp + h	An01g04450	An01g04450		Salvage pathways for nucleotides	0	0	10000	0		3.1.4.17
R757	3',5'-cyclic-nucleotide phosphodiesterase	camp[e] +h2o=> amp[e]	An01g04450	An01g04450		Salvage pathways for nucleotides	0	0	10000	0		3.1.4.17
R758	Adenylate kinase	atp[m] + amp[m]+h <=> 2 adp[m]	(An01g04710 and An07g10100)	An01g04710 An07g10100		Salvage pathways for nucleotides	1	-10000	10000	0		2.7.4.3
R759	Adenylate kinase	gtp[m] + amp[m] +h<=> adp[m] + gdp[m]	(An01g04710 and An07g10100)	An01g04710 An07g10100		Salvage pathways for nucleotides	1	-10000	10000	0		2.7.4.3
R760	Adenylate kinase	itp[m] + amp[m] <=> adp[m] + idp[m]	(An01g04710 and An07g10100)	An01g04710 An07g10100		Salvage pathways for nucleotides	1	-10000	10000	0		2.7.4.3
R761	L-aminoacid oxidase	asp + o2 => imasp + h2o2				Nicotinate and Nicotinamide biosynthesis	0	0	10000	0		1.4.3.16
R762	quinolinate synthetase, NadA	imasp + t3p1 <=> quin + 2 h2o + pi + h				Nicotinate and Nicotinamide biosynthesis	1	-10000	10000	0
R763	Nicotinate mononucleotide pyrophosphorylase	quin + prpp +h=> namn + ppi + co2	An11g10910	An11g10910		Nicotinate and Nicotinamide biosynthesis	0	0	10000	0		2.4.2.19
R764	nicotinamidase	nicd + h2o <=> nica + nh3	An07g08360	An07g08360		Nicotinate and Nicotinamide biosynthesis	1	-10000	10000	0		3.5.1.19
R765	Nicotinate phosphoribosyltransferase	nica + prpp => namn + ppi	An12g00760	An12g00760		Nicotinate and Nicotinamide biosynthesis	0	0	10000	0		2.4.2.11
R766	Nicotinamide-nucleotide adenylyltransferase	atp + nmn => ppi + nad	An11g06610	An11g06610		Nicotinate and Nicotinamide biosynthesis	0	0	10000	0		2.7.7.1
R767	Nicotinamide-nucleotide adenylyltransferase	atp + nmn => ppi + nad	An07g08320	An07g08320		Nicotinate and Nicotinamide biosynthesis	0	0	10000	0		2.7.7.8
R768	NAD+ diphosphatase	nad + h2o => amp + nmn + 2 h	An09g05670	An09g05670		Nicotinate and nicotinamide metabolism	0	0	10000	0		3.6.1.22		KEGG
R769	NAD synthetase	atp + dmnad + gln + h2o <=> amp + ppi + nad + glu + 2 h	An09g05660	An09g05660		Nicotinate and Nicotinamide biosynthesis	1	-10000	10000	0		6.3.5.1
R770	nicotinamide mononucleotide adenylyltransferase	atp + namn => ppi + dmnad	An11g06610	An11g06610		Nicotinate and Nicotinamide biosynthesis	0	0	10000	0		2.7.7.1		KEGG
R771	nicotinamide mononucleotide adenylyltransferase	atp + namn => ppi + dmnad	An07g08320	An07g08320		Nicotinate and Nicotinamide biosynthesis	0	0	10000	0		2.7.7.8		KEGG
R772	NAD+ diphosphatase	dmnad + h2o => amp + namn + 2 h	An09g05670	An09g05670		Nicotinate and Nicotinamide biosynthesis	0	0	10000	0		3.6.1.22		KEGG
R773	NAD kinase	atp + nad => adp + nadp + h	(An03g05090 or An14g06430 or An17g02020)	An03g05090 An14g06430 An17g02020		Nicotinate and Nicotinamide biosynthesis	0	0	10000	0		2.7.1.23
R774	nicotinate phosphoribosyltransferase	nmn + ppi + adp + pi <=> nica + prpp + atp + h2o	An12g00760	An12g00760		Nicotinate and nicotinamide metabolism	1	-10000	10000	0		6.3.4.21		KEGG
R775	NAD(P) transhydrogenase	nadp + nadh => nadph + nad	An02g09810	An02g09810		Nicotinate and nicotinamide metabolism	0	0	10000	0		1.6.1.2		KEGG
R776	Uridine ribohydrolase	nar + h2o => nica + rib	An18g04340	An18g04340		Nicotinate and nicotinamide metabolism	0	0	10000	0		3.2.2.3		KEGG
R777	NADPH phosphatase	nadp + h2o => nad + pi				Nicotinate and nicotinamide metabolism	0	0	10000	0
R778	acid phosphatase	nad + h2o => namr + adp				Nicotinate and nicotinamide metabolism	0	0	10000	0
R779	NAD-glycohydrolase	nad + h2o => adpr + nicd				Nicotinate and nicotinamide metabolism	0	0	10000	0		3.2.2.5
R780	NAD pyrophosphatase	nad + h2o => amp + nmn + 2 h	An09g05670	An09g05670		Nicotinate and nicotinamide metabolism	0	0	10000	0		3.6.1.22
R781	5'-nucleotidase	nmn + h2o => namr + pi				Nicotinate and nicotinamide metabolism	0	0	10000	0		3.1.3.5
R782	nicotinate nucleotide amidase	namr + h2o => nar + nh3				Nicotinate and nicotinamide metabolism	0	0	10000	0
R783	NMN nucleosidase	nmn + h2o <=> r5p + nicd + h				Nicotinate and nicotinamide metabolism	1	-10000	10000	0		3.2.2.14		IKU-IU-noECnoReaction,1-1-1
R784	5'-nucleotidase	namn + h2o => nar + pi				Nicotinate and nicotinamide metabolism	0	0	10000	0		3.1.3.5		IKU-IKReaction,1-1-n
R785	benzonitrilase	3cpyrd + 2 h2o => nica + nh3	(An06g01960 or An16g00550)	An06g01960 An16g00550		3-Cyanopyridine degradation	0	0	10000	0		3.5.5.1		IKU-IKReaction,1-1-1
R786	Acetyl-CoA carboxylase (ACC) / biotin carboxylase	cbccp + accoa <=> bccp + malcoa	An12g04020	An12g04020		Formation of saturated cytosolic fatty acids (Even numbers)	1	-10000	10000	0		6.4.1.2		IKU-IKReaction,1-1-n
R787	Biotin carboxylase	atp + bccp + co2 + h2o <=> adp + pi + cbccp + 2 h	An12g04020	An12g04020		Formation of saturated cytosolic fatty acids (Even numbers)	1	-10000	10000	0		6.3.4.14		IKU-IKUReaction,1-1-1
R788	Malonyl transferase	malcoa + acp <=> malacp + coa	An04g00040	An04g00040		Formation of saturated cytosolic fatty acids (Even numbers)	1	-10000	10000	0		2.3.1.39		IKU-IKUReaction,1-1-1
R789	[ACP]acetyltransferase	accoa + acp <=> acacp + coa	An12g01990	An12g01990		Formation of saturated cytosolic fatty acids (Even numbers)	1	-10000	10000	0		2.3.1.38		IKU-IKUReaction,n-1-1
R790	3-oxoacyl-[acyl-carrier-protein] synthase	acacp + malacp => aacacp + co2 + acp	(An01g00060 or An04g00740)	An01g00060 An04g00740		Formation of saturated cytosolic fatty acids (Even numbers)	0	0	10000	0		2.3.1.41		IKU-IKReaction,1-n-n
R791	3-oxoacyl-[acyl-carrier-protein] reductase	h + aacacp + nadph <=> c4hacp + nadp	(An03g02840 or An16g04520)	An03g02840 An16g04520		Formation of saturated cytosolic fatty acids (Even numbers)	1	-10000	10000	0		1.1.1.100		IKU-IKReaction,1-1-n
R792	Fatty-acid synthase	c4hacp <=> c4dacp + h2o	(An01g00050 or An01g00060 or An08g10860 or An09g01740 or An09g01750 or An10g00650 or An12g01990)	An01g00050 An01g00060 An08g10860 An09g01740 An09g01750 An10g00650 An12g01990		Formation of saturated cytosolic fatty acids (Even numbers)	1	-10000	10000	0		2.3.1.85		IKU-IKReaction,n-1-1
R793	Enoyl-ACP reductase	h + c4dacp + nadph <=> c40acp + nadp	(An01g00050 or An01g00120 or An09g01740 or An10g00650 or An12g01990)	An01g00050 An01g00120 An09g01740 An10g00650 An12g01990		Formation of saturated cytosolic fatty acids (Even numbers)	1	-10000	10000	0		1.3.1.9		IKU-IKReaction,n-1-1
R794	Fatty-acid synthase	2 h + acacp + malacp + 2 nadph => c40acp + acp + 2 nadp + h2o + co2	(An01g00050 or An01g00060 or An08g10860 or An09g01740 or An09g01750 or An10g00650 or An12g01990)	An01g00050 An01g00060 An08g10860 An09g01740 An09g01750 An10g00650 An12g01990		Formation of saturated cytosolic fatty acids (Even numbers)	0	0	10000	0		2.3.1.85		IKU-IKReaction,1-1-n
R795	3-oxoacyl-[acyl-carrier-protein] synthase	c40acp + malacp => c6oacp + co2 + acp	(An01g00060 or An04g00740)	An01g00060 An04g00740		Formation of saturated cytosolic fatty acids (Even numbers)	0	0	10000	0		2.3.1.41		IKU-IKReaction,1-1-1
R796	3-oxoacyl-[acyl-carrier-protein] reductase	h + c6oacp + nadph <=> c6hacp + nadp	(An03g02840 or An16g04520)	An03g02840 An16g04520		Formation of saturated cytosolic fatty acids (Even numbers)	1	-10000	10000	0		1.1.1.100		IKU-IKUReaction,1-1-1
R797	Fatty-acid synthase	c6hacp <=> c6dacp + h2o	(An01g00050 or An01g00060 or An08g10860 or An09g01740 or An09g01750 or An10g00650 or An12g01990)	An01g00050 An01g00060 An08g10860 An09g01740 An09g01750 An10g00650 An12g01990		Formation of saturated cytosolic fatty acids (Even numbers)	1	-10000	10000	0		2.3.1.85		IKU-IKReaction,1-1-n
R798	Enoyl-ACP reductase	h + c6dacp + nadph <=> c60acp + nadp	(An01g00050 or An01g00120 or An09g01740 or An10g00650 or An12g01990)	An01g00050 An01g00120 An09g01740 An10g00650 An12g01990		Formation of saturated cytosolic fatty acids (Even numbers)	1	-10000	10000	0		1.3.1.9		IKU-IKReaction,1-1-1
R799	Fatty-acid synthase	2 h + c40acp + malacp + 2 nadph => c60acp + acp + 2 nadp + h2o + co2	(An01g00050 or An01g00060 or An08g10860 or An09g01740 or An09g01750 or An10g00650 or An12g01990)	An01g00050 An01g00060 An08g10860 An09g01740 An09g01750 An10g00650 An12g01990		Formation of saturated cytosolic fatty acids (Even numbers)	0	0	10000	0		2.3.1.85		IKU-IKReaction,1-1-1
R800	3-oxoacyl-[acyl-carrier-protein] synthase	c60acp + malacp => c8oacp + co2 + acp	(An01g00060 or An04g00740)	An01g00060 An04g00740		Formation of saturated cytosolic fatty acids (Even numbers)	0	0	10000	0		2.3.1.41		IKU-IKReaction,1-1-n
R801	3-oxoacyl-[acyl-carrier-protein] reductase	h + c8oacp + nadph <=> c8hacp + nadp	(An03g02840 or An16g04520)	An03g02840 An16g04520		Formation of saturated cytosolic fatty acids (Even numbers)	1	-10000	10000	0		1.1.1.100		IKU-IKReaction,1-1-1
R802	Fatty-acid synthase	c8hacp <=> c8dacp + h2o	(An01g00050 or An01g00060 or An08g10860 or An09g01740 or An09g01750 or An10g00650 or An12g01990)	An01g00050 An01g00060 An08g10860 An09g01740 An09g01750 An10g00650 An12g01990		Formation of saturated cytosolic fatty acids (Even numbers)	1	-10000	10000	0		2.3.1.85		IKU-IKUReaction,1-1-n
R803	Enoyl-ACP reductase	h + c8dacp + nadph <=> c80acp + nadp	(An01g00050 or An01g00120 or An09g01740 or An10g00650 or An12g01990)	An01g00050 An01g00120 An09g01740 An10g00650 An12g01990		Formation of saturated cytosolic fatty acids (Even numbers)	1	-10000	10000	0		1.3.1.9		IKU-IKReaction,1-1-1
R804	Fatty-acid synthase	2 h + c60acp + malacp + 2 nadph => c80acp + acp + 2 nadp + h2o + co2	(An01g00050 or An01g00060 or An08g10860 or An09g01740 or An09g01750 or An10g00650 or An12g01990)	An01g00050 An01g00060 An08g10860 An09g01740 An09g01750 An10g00650 An12g01990		Formation of saturated cytosolic fatty acids (Even numbers)	0	0	10000	0		2.3.1.85		IKU-IKUReaction,1-1-n
R805	3-oxoacyl-[acyl-carrier-protein] synthase	c80acp + malacp => c10oacp + co2 + acp	(An01g00060 or An04g00740)	An01g00060 An04g00740		Formation of saturated cytosolic fatty acids (Even numbers)	0	0	10000	0		2.3.1.41
R806	3-oxoacyl-[acyl-carrier-protein] reductase	h + c10oacp + nadph <=> c10hacp + nadp	(An03g02840 or An16g04520)	An03g02840 An16g04520		Formation of saturated cytosolic fatty acids (Even numbers)	1	-10000	10000	0		1.1.1.100
R807	Fatty-acid synthase	c10hacp <=> c10dacp + h2o	(An01g00050 or An01g00060 or An08g10860 or An09g01740 or An09g01750 or An10g00650 or An12g01990)	An01g00050 An01g00060 An08g10860 An09g01740 An09g01750 An10g00650 An12g01990		Formation of saturated cytosolic fatty acids (Even numbers)	1	-10000	10000	0		2.3.1.85
R808	Enoyl-ACP reductase	h + c10dacp + nadph <=> c100acp + nadp	(An01g00050 or An01g00120 or An09g01740 or An10g00650 or An12g01990)	An01g00050 An01g00120 An09g01740 An10g00650 An12g01990		Formation of saturated cytosolic fatty acids (Even numbers)	1	-10000	10000	0		1.3.1.9
R809	Fatty-acid synthase	2 h + c80acp + malacp + 2 nadph => c100acp + acp + 2 nadp + h2o + co2	(An01g00050 or An01g00060 or An08g10860 or An09g01740 or An09g01750 or An10g00650 or An12g01990)	An01g00050 An01g00060 An08g10860 An09g01740 An09g01750 An10g00650 An12g01990		Formation of saturated cytosolic fatty acids (Even numbers)	0	0	10000	0		2.3.1.85		IKU-IKReaction,1-1-1
R810	3-oxoacyl-[acyl-carrier-protein] synthase	c100acp + malacp => c12oacp + co2 + acp	(An01g00060 or An04g00740)	An01g00060 An04g00740		Formation of saturated cytosolic fatty acids (Even numbers)	0	0	10000	0		2.3.1.41		IKU-IKReaction,1-1-1
R811	3-oxoacyl-[acyl-carrier-protein] reductase	h + c12oacp + nadph <=> c12hacp + nadp	(An03g02840 or An16g04520)	An03g02840 An16g04520		Formation of saturated cytosolic fatty acids (Even numbers)	1	-10000	10000	0		1.1.1.100		IKU-IKReaction,n-n-n
R812	Fatty-acid synthase	c12hacp <=> c12dacp + h2o	(An01g00050 or An01g00060 or An08g10860 or An09g01740 or An09g01750 or An10g00650 or An12g01990)	An01g00050 An01g00060 An08g10860 An09g01740 An09g01750 An10g00650 An12g01990		Formation of saturated cytosolic fatty acids (Even numbers)	1	-10000	10000	0		2.3.1.85		IKU-IKReaction,n-n-n
R813	Enoyl-ACP reductase	h + c12dacp + nadph <=> c120acp + nadp	(An01g00050 or An01g00120 or An09g01740 or An10g00650 or An12g01990)	An01g00050 An01g00120 An09g01740 An10g00650 An12g01990		Formation of saturated cytosolic fatty acids (Even numbers)	1	-10000	10000	0		1.3.1.9		IKU-IKReaction,1-1-1
R814	Fatty-acid synthase	2 h + c100acp + malacp + 2 nadph => c120acp + acp + 2 nadp + h2o + co2	(An01g00050 or An01g00060 or An08g10860 or An09g01740 or An09g01750 or An10g00650 or An12g01990)	An01g00050 An01g00060 An08g10860 An09g01740 An09g01750 An10g00650 An12g01990		Formation of saturated cytosolic fatty acids (Even numbers)	0	0	10000	0		2.3.1.85		IKU-IKReaction,1-1-1
R815	3-oxoacyl-[acyl-carrier-protein] synthase	c120acp + malacp => c14oacp + co2 + acp	(An01g00060 or An04g00740)	An01g00060 An04g00740		Formation of saturated cytosolic fatty acids (Even numbers)	0	0	10000	0		2.3.1.41		IKU-IKReaction,1-1-1
R816	3-oxoacyl-[acyl-carrier-protein] reductase	h + c14oacp + nadph <=> c14hacp + nadp	(An03g02840 or An16g04520)	An03g02840 An16g04520		Formation of saturated cytosolic fatty acids (Even numbers)	1	-10000	10000	0		1.1.1.100		IKU-IKReaction,1-1-1
R817	Long chain beta-hydroxypalmitoyl thioester dehydratase	c14hacp <=> c14dacp + h2o	An12g01990	An12g01990		Formation of saturated cytosolic fatty acids (Even numbers)	1	-10000	10000	0		4.2.1.61		IKU-differenceReaction,n-1-1
R818	Enoyl-ACP reductase	h + c14dacp + nadph <=> c140acp + nadp	(An01g00050 or An01g00120 or An09g01740 or An10g00650 or An12g01990)	An01g00050 An01g00120 An09g01740 An10g00650 An12g01990		Formation of saturated cytosolic fatty acids (Even numbers)	1	-10000	10000	0		1.3.1.9		IKU-IKReaction,1-n-n
R819	Fatty-acid synthase	2 h + c120acp + malacp + 2 nadph => c140acp + acp + 2 nadp + h2o + co2	(An01g00050 or An01g00060 or An08g10860 or An09g01740 or An09g01750 or An10g00650 or An12g01990)	An01g00050 An01g00060 An08g10860 An09g01740 An09g01750 An10g00650 An12g01990		Formation of saturated cytosolic fatty acids (Even numbers)	0	0	10000	0		2.3.1.85		IKU-IKReaction,1-n-n
R820	3-oxoacyl-[acyl-carrier-protein] synthase	c140acp + malacp => c16oacp + co2 + acp	(An01g00060 or An04g00740)	An01g00060 An04g00740		Formation of saturated cytosolic fatty acids (Even numbers)	0	0	10000	0		2.3.1.41		IKU-IKReaction,1-1-1
R821	3-oxoacyl-[acyl-carrier-protein] reductase	h + c16oacp + nadph <=> c16hacp + nadp	(An03g02840 or An16g04520)	An03g02840 An16g04520		Formation of saturated cytosolic fatty acids (Even numbers)	1	-10000	10000	0		1.1.1.100		IKU-IKReaction,n-1-n
R822	Long chain beta-hydroxypalmitoyl thioester dehydratase	c16hacp <=> c16dacp + h2o	An12g01990	An12g01990		Formation of saturated cytosolic fatty acids (Even numbers)	1	-10000	10000	0		4.2.1.61		IKU-IKReaction,1-1-1
R823	Enoyl-ACP reductase	h + c16dacp + nadph <=> c160acp + nadp	(An01g00050 or An01g00120 or An09g01740 or An10g00650 or An12g01990)	An01g00050 An01g00120 An09g01740 An10g00650 An12g01990		Formation of saturated cytosolic fatty acids (Even numbers)	1	-10000	10000	0		1.3.1.9		IKU-IKReaction,1-1-1
R824	Fatty-acid synthase	2 h + c140acp + malacp + 2 nadph => c160acp + acp + 2 nadp + h2o + co2	(An01g00050 or An01g00060 or An08g10860 or An09g01740 or An09g01750 or An10g00650 or An12g01990)	An01g00050 An01g00060 An08g10860 An09g01740 An09g01750 An10g00650 An12g01990		Formation of saturated cytosolic fatty acids (Even numbers)	0	0	10000	0		2.3.1.85		IKU-IKReaction,1-1-n
R825	3-oxoacyl-[acyl-carrier-protein] synthase	c160acp + malacp => c18oacp + co2 + acp	(An01g00060 or An04g00740)	An01g00060 An04g00740		Formation of saturated cytosolic fatty acids (Even numbers)	0	0	10000	0		2.3.1.41		IKU-IKReaction,1-1-n
R826	3-oxoacyl-[acyl-carrier-protein] reductase	h + c18oacp + nadph <=> c18hacp + nadp	(An03g02840 or An16g04520)	An03g02840 An16g04520		Formation of saturated cytosolic fatty acids (Even numbers)	1	-10000	10000	0		1.1.1.100
R827	Long chain beta-hydroxypalmitoyl thioester dehydratase	c18hacp <=> c18dacp + h2o	An12g01990	An12g01990		Formation of saturated cytosolic fatty acids (Even numbers)	1	-10000	10000	0		4.2.1.61		IKU-IKReaction,1-1-1
R828	Enoyl-ACP reductase	h + c18dacp + nadph <=> c180acp + nadp	(An01g00050 or An01g00120 or An09g01740 or An10g00650 or An12g01990)	An01g00050 An01g00120 An09g01740 An10g00650 An12g01990		Formation of saturated cytosolic fatty acids (Even numbers)	1	-10000	10000	0		1.3.1.9		IKU-IKReaction,n-1-1
R829	Fatty-acid synthase	2 h + c160acp + malacp + 2 nadph => c180acp + acp + 2 nadp + h2o + co2	(An01g00050 or An01g00060 or An08g10860 or An09g01740 or An09g01750 or An10g00650 or An12g01990)	An01g00050 An01g00060 An08g10860 An09g01740 An09g01750 An10g00650 An12g01990		Formation of saturated cytosolic fatty acids (Even numbers)	0	0	10000	0		2.3.1.85		IKU-differenceReaction,n-1-n
R830	3-oxoacyl-[acyl-carrier-protein] synthase	c180acp + malacp => c20oacp + co2 + acp	(An01g00060 or An04g00740)	An01g00060 An04g00740		Formation of saturated cytosolic fatty acids (Even numbers)	0	0	10000	0		2.3.1.41		IKU-IKReaction,n-1-1
R831	3-oxoacyl-[acyl-carrier-protein] reductase	h + c20oacp + nadph <=> c20hacp + nadp	(An03g02840 or An16g04520)	An03g02840 An16g04520		Formation of saturated cytosolic fatty acids (Even numbers)	1	-10000	10000	0		1.1.1.100		IKU-IKReaction,1-1-1
R832	Long chain beta-hydroxypalmitoyl thioester dehydratase	c20hacp <=> c20dacp + h2o	An12g01990	An12g01990		Formation of saturated cytosolic fatty acids (Even numbers)	1	-10000	10000	0		4.2.1.61		IKU-IKReaction,1-1-n
R833	Enoyl-ACP reductase	h + c20dacp + nadph <=> c200acp + nadp	(An01g00050 or An01g00120 or An09g01740 or An10g00650 or An12g01990)	An01g00050 An01g00120 An09g01740 An10g00650 An12g01990		Formation of saturated cytosolic fatty acids (Even numbers)	1	-10000	10000	0		1.3.1.9		IKU-IKUReaction,1-1-n
R834	Fatty-acid synthase	2 h + c180acp + malacp + 2 nadph => c200acp + acp + 2 nadp + h2o + co2	(An01g00050 or An01g00060 or An08g10860 or An09g01740 or An09g01750 or An10g00650 or An12g01990)	An01g00050 An01g00060 An08g10860 An09g01740 An09g01750 An10g00650 An12g01990		Formation of saturated cytosolic fatty acids (Even numbers)	0	0	10000	0		2.3.1.85		IKU-IKReaction,n-1-n
R835	[ACP]acetyltransferase	propcoa + acp <=> propacp + coa	An12g01990	An12g01990		Formation of saturated cytosolic fatty acids (Odd numbers)	1	-10000	10000	0		2.3.1.38		IKU-IKUReaction,1-1-n
R836	3-oxoacyl-[acyl-carrier-protein] synthase	propacp + malacp => c5oacp + co2 + acp	(An01g00060 or An04g00740)	An01g00060 An04g00740		Formation of saturated cytosolic fatty acids (Odd numbers)	0	0	10000	0		2.3.1.41		IKU-IKReaction,1-1-n
R837	3-oxoacyl-[acyl-carrier-protein] reductase	h + c5oacp + nadph <=> c5hacp + nadp	(An03g02840 or An16g04520)	An03g02840 An16g04520		Formation of saturated cytosolic fatty acids (Odd numbers)	1	-10000	10000	0		1.1.1.100		IKU-IKReaction,n-1-1
R838	Fatty-acid synthase	c5hacp <=> c5dacp + h2o	(An01g00050 or An01g00060 or An08g10860 or An09g01740 or An09g01750 or An10g00650 or An12g01990)	An01g00050 An01g00060 An08g10860 An09g01740 An09g01750 An10g00650 An12g01990		Formation of saturated cytosolic fatty acids (Odd numbers)	1	-10000	10000	0		2.3.1.85		IKU-IKReaction,1-1-n
R839	Enoyl-ACP reductase	h + c5dacp + nadph <=> c50acp + nadp	(An01g00050 or An01g00120 or An09g01740 or An10g00650 or An12g01990)	An01g00050 An01g00120 An09g01740 An10g00650 An12g01990		Formation of saturated cytosolic fatty acids (Odd numbers)	1	-10000	10000	0		1.3.1.9		IKU-IKReaction,1-1-n
R840	Fatty-acid synthase	2 h + propacp + malacp + 2 nadph => c50acp + acp + 2 nadp + h2o + co2	(An01g00050 or An01g00060 or An08g10860 or An09g01740 or An09g01750 or An10g00650 or An12g01990)	An01g00050 An01g00060 An08g10860 An09g01740 An09g01750 An10g00650 An12g01990		Formation of saturated cytosolic fatty acids (Odd numbers)	0	0	10000	0		2.3.1.85		IKU-IKReaction,1-1-n
R841	3-oxoacyl-[acyl-carrier-protein] synthase	c50acp + malacp => c7oacp + co2 + acp	(An01g00060 or An04g00740)	An01g00060 An04g00740		Formation of saturated cytosolic fatty acids (Odd numbers)	0	0	10000	0		2.3.1.41		IKU-IKReaction,1-1-1
R842	3-oxoacyl-[acyl-carrier-protein] reductase	h + c7oacp + nadph <=> c7hacp + nadp	(An03g02840 or An16g04520)	An03g02840 An16g04520		Formation of saturated cytosolic fatty acids (Odd numbers)	1	-10000	10000	0		1.1.1.100		IKU-IKReaction,1-1-n
R843	Fatty-acid synthase	c7hacp <=> c7dacp + h2o	(An01g00050 or An01g00060 or An08g10860 or An09g01740 or An09g01750 or An10g00650 or An12g01990)	An01g00050 An01g00060 An08g10860 An09g01740 An09g01750 An10g00650 An12g01990		Formation of saturated cytosolic fatty acids (Odd numbers)	1	-10000	10000	0		2.3.1.85		IKU-IKReaction,1-1-n
R844	Enoyl-ACP reductase	h + c7dacp + nadph <=> c70acp + nadp	(An01g00050 or An01g00120 or An09g01740 or An10g00650 or An12g01990)	An01g00050 An01g00120 An09g01740 An10g00650 An12g01990		Formation of saturated cytosolic fatty acids (Odd numbers)	1	-10000	10000	0		1.3.1.9		IKU-IKReaction,1-1-n
R845	Fatty-acid synthase	2 h + c50acp + malacp + 2 nadph => c70acp + acp + 2 nadp + h2o + co2	(An01g00050 or An01g00060 or An08g10860 or An09g01740 or An09g01750 or An10g00650 or An12g01990)	An01g00050 An01g00060 An08g10860 An09g01740 An09g01750 An10g00650 An12g01990		Formation of saturated cytosolic fatty acids (Odd numbers)	0	0	10000	0		2.3.1.85		IKU-IKReaction,1-1-n
R846	3-oxoacyl-[acyl-carrier-protein] synthase	c70acp + malacp => c9oacp + co2 + acp	(An01g00060 or An04g00740)	An01g00060 An04g00740		Formation of saturated cytosolic fatty acids (Odd numbers)	0	0	10000	0		2.3.1.41		IKU-IKReaction,1-1-n
R847	3-oxoacyl-[acyl-carrier-protein] reductase	h + c9oacp + nadph <=> c9hacp + nadp	(An03g02840 or An16g04520)	An03g02840 An16g04520		Formation of saturated cytosolic fatty acids (Odd numbers)	1	-10000	10000	0		1.1.1.100		IKU-IKReaction,1-1-n
R848	Fatty-acid synthase	c9hacp <=> c9dacp + h2o	(An01g00050 or An01g00060 or An08g10860 or An09g01740 or An09g01750 or An10g00650 or An12g01990)	An01g00050 An01g00060 An08g10860 An09g01740 An09g01750 An10g00650 An12g01990		Formation of saturated cytosolic fatty acids (Odd numbers)	1	-10000	10000	0		2.3.1.85
R849	Enoyl-ACP reductase	h + c9dacp + nadph <=> c90acp + nadp	(An01g00050 or An01g00120 or An09g01740 or An10g00650 or An12g01990)	An01g00050 An01g00120 An09g01740 An10g00650 An12g01990		Formation of saturated cytosolic fatty acids (Odd numbers)	1	-10000	10000	0		1.3.1.9
R850	Fatty-acid synthase	2 h + c70acp + malacp + 2 nadph => c90acp + acp + 2 nadp + h2o + co2	(An01g00050 or An01g00060 or An08g10860 or An09g01740 or An09g01750 or An10g00650 or An12g01990)	An01g00050 An01g00060 An08g10860 An09g01740 An09g01750 An10g00650 An12g01990		Formation of saturated cytosolic fatty acids (Odd numbers)	0	0	10000	0		2.3.1.85		IKU-IKReaction,1-1-n
R851	3-oxoacyl-[acyl-carrier-protein] synthase	c90acp + malacp => c11oacp + co2 + acp	(An01g00060 or An04g00740)	An01g00060 An04g00740		Formation of saturated cytosolic fatty acids (Odd numbers)	0	0	10000	0		2.3.1.41		IKU-IKReaction,1-1-n
R852	3-oxoacyl-[acyl-carrier-protein] reductase	h + c11oacp + nadph <=> c11hacp + nadp	(An03g02840 or An16g04520)	An03g02840 An16g04520		Formation of saturated cytosolic fatty acids (Odd numbers)	1	-10000	10000	0		1.1.1.100		IKU-IKReaction,1-n-n
R853	Fatty-acid synthase	c11hacp <=> c11dacp + h2o	(An01g00050 or An01g00060 or An08g10860 or An09g01740 or An09g01750 or An10g00650 or An12g01990)	An01g00050 An01g00060 An08g10860 An09g01740 An09g01750 An10g00650 An12g01990		Formation of saturated cytosolic fatty acids (Odd numbers)	1	-10000	10000	0		2.3.1.85		IKU-IU-noECnoReaction,1-1-n
R854	Enoyl-ACP reductase	h + c11dacp + nadph <=> c110acp + nadp	(An01g00050 or An01g00120 or An09g01740 or An10g00650 or An12g01990)	An01g00050 An01g00120 An09g01740 An10g00650 An12g01990		Formation of saturated cytosolic fatty acids (Odd numbers)	1	-10000	10000	0		1.3.1.9		IKU-IKReaction,1-n-n
R855	Fatty-acid synthase	2 h + c90acp + malacp + 2 nadph => c110acp + acp + 2 nadp + h2o + co2	(An01g00050 or An01g00060 or An08g10860 or An09g01740 or An09g01750 or An10g00650 or An12g01990)	An01g00050 An01g00060 An08g10860 An09g01740 An09g01750 An10g00650 An12g01990		Formation of saturated cytosolic fatty acids (Odd numbers)	0	0	10000	0		2.3.1.85		IKU-IU-noECnoReaction,1-1-n
R856	3-oxoacyl-[acyl-carrier-protein] synthase	c110acp + malacp => c13oacp + co2 + acp	(An01g00060 or An04g00740)	An01g00060 An04g00740		Formation of saturated cytosolic fatty acids (Odd numbers)	0	0	10000	0		2.3.1.41		IKU-IKReaction,1-1-n
R857	3-oxoacyl-[acyl-carrier-protein] reductase	h + c13oacp + nadph <=> c13hacp + nadp	(An03g02840 or An16g04520)	An03g02840 An16g04520		Formation of saturated cytosolic fatty acids (Odd numbers)	1	-10000	10000	0		1.1.1.100		IKU-differenceReaction,1-n-n
R858	Fatty-acid synthase	c13hacp <=> c13dacp + h2o	(An01g00050 or An01g00060 or An08g10860 or An09g01740 or An09g01750 or An10g00650 or An12g01990)	An01g00050 An01g00060 An08g10860 An09g01740 An09g01750 An10g00650 An12g01990		Formation of saturated cytosolic fatty acids (Odd numbers)	1	-10000	10000	0		2.3.1.85		IKU-IKUReaction,1-1-1
R859	Enoyl-ACP reductase	h + c13dacp + nadph <=> c130acp + nadp	(An01g00050 or An01g00120 or An09g01740 or An10g00650 or An12g01990)	An01g00050 An01g00120 An09g01740 An10g00650 An12g01990		Formation of saturated cytosolic fatty acids (Odd numbers)	1	-10000	10000	0		1.3.1.9		IKU-IKUReaction,1-1-1
R860	Fatty-acid synthase	2 h + c110acp + malacp + 2 nadph => c130acp + acp + 2 nadp + h2o + co2	(An01g00050 or An01g00060 or An08g10860 or An09g01740 or An09g01750 or An10g00650 or An12g01990)	An01g00050 An01g00060 An08g10860 An09g01740 An09g01750 An10g00650 An12g01990		Formation of saturated cytosolic fatty acids (Odd numbers)	0	0	10000	0		2.3.1.85		IKU-IKUReaction,1-1-n
R861	3-oxoacyl-[acyl-carrier-protein] synthase	c130acp + malacp => c15oacp + co2 + acp	(An01g00060 or An04g00740)	An01g00060 An04g00740		Formation of saturated cytosolic fatty acids (Odd numbers)	0	0	10000	0		2.3.1.41		IKU-IKUReaction,n-1-n
R862	3-oxoacyl-[acyl-carrier-protein] reductase	h + c15oacp + nadph <=> c15hacp + nadp	(An03g02840 or An16g04520)	An03g02840 An16g04520		Formation of saturated cytosolic fatty acids (Odd numbers)	1	-10000	10000	0		1.1.1.100		IKU-IKReaction,n-1-n
R863	Fatty-acid synthase	c15hacp <=> c15dacp + h2o	(An01g00050 or An01g00060 or An08g10860 or An09g01740 or An09g01750 or An10g00650 or An12g01990)	An01g00050 An01g00060 An08g10860 An09g01740 An09g01750 An10g00650 An12g01990		Formation of saturated cytosolic fatty acids (Odd numbers)	1	-10000	10000	0		2.3.1.85		IKU-IU-noECnoReaction,n-1-n
R864	Enoyl-ACP reductase	h + c15dacp + nadph <=> c150acp + nadp	(An01g00050 or An01g00120 or An09g01740 or An10g00650 or An12g01990)	An01g00050 An01g00120 An09g01740 An10g00650 An12g01990		Formation of saturated cytosolic fatty acids (Odd numbers)	1	-10000	10000	0		1.3.1.9		IKU-IKReaction,n-1-1
R865	Fatty-acid synthase	2 h + c130acp + malacp + 2 nadph => c150acp + acp + 2 nadp + h2o + co2	(An01g00050 or An01g00060 or An08g10860 or An09g01740 or An09g01750 or An10g00650 or An12g01990)	An01g00050 An01g00060 An08g10860 An09g01740 An09g01750 An10g00650 An12g01990		Formation of saturated cytosolic fatty acids (Odd numbers)	0	0	10000	0		2.3.1.85
R866	3-oxoacyl-[acyl-carrier-protein] synthase	c150acp + malacp => c17oacp + co2 + acp	(An01g00060 or An04g00740)	An01g00060 An04g00740		Formation of saturated cytosolic fatty acids (Odd numbers)	0	0	10000	0		2.3.1.41		IK-IKReaction,1-1-n
R867	3-oxoacyl-[acyl-carrier-protein] reductase	h + c17oacp + nadph <=> c17hacp + nadp	(An03g02840 or An16g04520)	An03g02840 An16g04520		Formation of saturated cytosolic fatty acids (Odd numbers)	1	-10000	10000	0		1.1.1.100		IKU-differenceReaction,n-1-n
R868	Fatty-acid synthase	c17hacp <=> c17dacp + h2o	(An01g00050 or An01g00060 or An08g10860 or An09g01740 or An09g01750 or An10g00650 or An12g01990)	An01g00050 An01g00060 An08g10860 An09g01740 An09g01750 An10g00650 An12g01990		Formation of saturated cytosolic fatty acids (Odd numbers)	1	-10000	10000	0		2.3.1.85		IKU-differenceReaction,n-1-n
R869	Enoyl-ACP reductase	h + c17dacp + nadph <=> c170acp + nadp	(An01g00050 or An01g00120 or An09g01740 or An10g00650 or An12g01990)	An01g00050 An01g00120 An09g01740 An10g00650 An12g01990		Formation of saturated cytosolic fatty acids (Odd numbers)	1	-10000	10000	0		1.3.1.9		IKU-IKReaction,1-1-n
R870	Fatty-acid synthase	2 h + c150acp + malacp + 2 nadph => c170acp + acp + 2 nadp + h2o + co2	(An01g00050 or An01g00060 or An08g10860 or An09g01740 or An09g01750 or An10g00650 or An12g01990)	An01g00050 An01g00060 An08g10860 An09g01740 An09g01750 An10g00650 An12g01990		Formation of saturated cytosolic fatty acids (Odd numbers)	0	0	10000	0		2.3.1.85		IKU-IKReaction,n-1-n
R871	3-oxoacyl-[acyl-carrier-protein] synthase	c170acp + malacp => c19oacp + co2 + acp	(An01g00060 or An04g00740)	An01g00060 An04g00740		Formation of saturated cytosolic fatty acids (Odd numbers)	0	0	10000	0		2.3.1.41		IKU-IKReaction OR IKU-IKReaction,n-1-n OR n-1-n
R872	3-oxoacyl-[acyl-carrier-protein] reductase	h + c19oacp + nadph <=> c19hacp + nadp	(An03g02840 or An16g04520)	An03g02840 An16g04520		Formation of saturated cytosolic fatty acids (Odd numbers)	1	-10000	10000	0		1.1.1.100		IKU-IKUReaction,1-1-n
R873	Fatty-acid synthase	c19hacp <=> c19dacp + h2o	(An01g00050 or An01g00060 or An08g10860 or An09g01740 or An09g01750 or An10g00650 or An12g01990)	An01g00050 An01g00060 An08g10860 An09g01740 An09g01750 An10g00650 An12g01990		Formation of saturated cytosolic fatty acids (Odd numbers)	1	-10000	10000	0		2.3.1.85		IKU-IKReaction,1-1-1
R874	Enoyl-ACP reductase	h + c19dacp + nadph <=> c190acp + nadp	(An01g00050 or An01g00120 or An09g01740 or An10g00650 or An12g01990)	An01g00050 An01g00120 An09g01740 An10g00650 An12g01990		Formation of saturated cytosolic fatty acids (Odd numbers)	1	-10000	10000	0		1.3.1.9		IKU-IKUReaction,1-1-n
R875	Fatty-acid synthase	2 h + c170acp + malacp + 2 nadph => c190acp + acp + 2 nadp + h2o + co2	(An01g00050 or An01g00060 or An08g10860 or An09g01740 or An09g01750 or An10g00650 or An12g01990)	An01g00050 An01g00060 An08g10860 An09g01740 An09g01750 An10g00650 An12g01990		Formation of saturated cytosolic fatty acids (Odd numbers)	0	0	10000	0		2.3.1.85		IKU-IKUReaction,1-1-n
R876	C190-CoA 9-desaturase	h + c190acp + nadph + o2 <=> c191acp + nadp + 2 h2o	(An07g01960 or An12g09940)	An07g01960 An12g09940		Formation of unsaturated cytosolic fatty acids	1	-10000	10000	0		1.14.19.1		IKU-IKReaction,n-1-1
R877	C190-CoA 12-desaturase	h + c191acp + nadph + o2 <=> c192acp + nadp + 2 h2o	(An07g06770 or An16g06350)	An07g06770 An16g06350		Formation of unsaturated cytosolic fatty acids	1	-10000	10000	0		1.14.19.3		IKU-IKReaction,n-1-1
R878	stearoyl-CoA 9-desaturase	h + c180acp + nadph + o2 <=> c181acp + nadp + 2 h2o	(An07g01960 or An12g09940)	An07g01960 An12g09940		Formation of unsaturated cytosolic fatty acids	1	-10000	10000	0		1.14.19.1		IKU-IKReaction,1-1-1
R879	stearoyl-CoA 12-desaturase	h + c181acp + nadph + o2 <=> c182acp + nadp + 2 h2o	(An07g06770 or An16g06350)	An07g06770 An16g06350		Formation of unsaturated cytosolic fatty acids	1	-10000	10000	0		1.14.19.3		IKU-IKReaction,n-1-1
R880	stearoyl-CoA 15-desaturase	h + c182acp + nadph + o2 <=> c183acp + nadp + 2 h2o				Formation of unsaturated cytosolic fatty acids	1	-10000	10000	0				IKU-IKReaction,n-1-1
R881	C170-CoA 9-desaturase	h + c170acp + nadph + o2 <=> c171acp + nadp + 2 h2o				Formation of unsaturated cytosolic fatty acids	1	-10000	10000	0				IKU-IKReaction,1-1-1
R882	C160-CoA 9-desaturase	h + c160acp + nadph + o2 <=> c161acp + nadp + 2 h2o	(An07g01960 or An12g09940)	An07g01960 An12g09940		Formation of unsaturated cytosolic fatty acids	1	-10000	10000	0		1.14.19.1		IKU-IKUReaction,1-1-n
R883	C160-CoA 12-desaturase	h + c161acp + nadph + o2 <=> c162acp + nadp + 2 h2o	(An07g06770 or An16g06350)	An07g06770 An16g06350		Formation of unsaturated cytosolic fatty acids	1	-10000	10000	0		1.14.19.3		IKU-IKReaction,1-1-n
R884	C160-CoA 9-desaturase	h + c140acp + nadph + o2 <=> c141acp + nadp + 2 h2o	(An07g01960 or An12g09940)	An07g01960 An12g09940		Formation of unsaturated cytosolic fatty acids	1	-10000	10000	0		1.14.19.1		IKU-IKReaction,n-1-n
R885	Acyl-ACP-hydrolase	c40acp + h2o => c40 + acp + h				Removal of ACPs	0	0	10000	0		3.1.2.14		IKU-IKReaction,n-1-n
R886	Acyl-ACP-hydrolase	c60acp + h2o => c60 + acp + h				Removal of ACPs	0	0	10000	0		3.1.2.14		IKU-IKReaction,1-1-n
R887	Acyl-ACP-hydrolase	c80acp + h2o => c80 + acp + h				Removal of ACPs	0	0	10000	0		3.1.2.14		IKU-IKReaction,1-1-n
R888	Acyl-ACP-hydrolase	c100acp + h2o => c100 + acp + h				Removal of ACPs	0	0	10000	0		3.1.2.14		IKU-IKReaction,1-1-n
R889	Acyl-ACP-hydrolase	c120acp + h2o => c120 + acp + h				Removal of ACPs	0	0	10000	0		3.1.2.14
R890	Acyl-ACP-hydrolase	c140acp + h2o => c140 + acp + h				Removal of ACPs	0	0	10000	0		3.1.2.14		IKU-IKReaction,1-1-1
R891	Acyl-ACP-hydrolase	c141acp + h2o => c141 + acp + h				Removal of ACPs	0	0	10000	0		3.1.2.14		IKU-IKReaction,1-1-n
R892	Acyl-ACP-hydrolase	c150acp + h2o => c150 + acp + h				Removal of ACPs	0	0	10000	0		3.1.2.14		IKU-IKReaction,n-1-n
R893	Acyl-ACP-hydrolase	c160acp + h2o => c160 + acp + h				Removal of ACPs	0	0	10000	0		3.1.2.14		IKU-IKReaction,1-1-1
R894	Acyl-ACP-hydrolase	c161acp + h2o => c161 + acp + h				Removal of ACPs	0	0	10000	0		3.1.2.14		IKU-IKUReaction,1-1-n
R895	Acyl-ACP-hydrolase	c162acp + h2o => c162 + acp + h				Removal of ACPs	0	0	10000	0		3.1.2.14		IKU-IKReaction,1-1-n
R896	Acyl-ACP-hydrolase	c170acp + h2o => c170 + acp + h				Removal of ACPs	0	0	10000	0		3.1.2.14		IKU-IKReaction,1-1-n
R897	Acyl-ACP-hydrolase	c171acp + h2o => c171 + acp + h				Removal of ACPs	0	0	10000	0		3.1.2.14		IKU-IKReaction,1-1-n
R898	Acyl-ACP-hydrolase	c180acp + h2o => c180 + acp + h				Removal of ACPs	0	0	10000	0		3.1.2.14		IKU-IKReaction,1-1-n
R899	Acyl-ACP-hydrolase	c181acp + h2o => c181 + acp + h				Removal of ACPs	0	0	10000	0		3.1.2.14		IKU-IKReaction,1-1-n
R900	Acyl-ACP-hydrolase	c182acp + h2o => c182 + acp + h				Removal of ACPs	0	0	10000	0		3.1.2.14		IKU-IKReaction,1-1-1
R901	Acyl-ACP-hydrolase	c183acp + h2o => c183 + acp + h				Removal of ACPs	0	0	10000	0		3.1.2.14
R902	Acyl-ACP-hydrolase	c190acp + h2o => c190 + acp + h				Removal of ACPs	0	0	10000	0		3.1.2.14
R903	Acyl-ACP-hydrolase	c191acp + h2o => c191 + acp + h				Removal of ACPs	0	0	10000	0		3.1.2.14
R904	Acyl-ACP-hydrolase	c192acp + h2o => c192 + acp + h				Removal of ACPs	0	0	10000	0		3.1.2.14		IKU-IKReaction,1-1-n
R905	Acyl-ACP-hydrolase	c200acp + h2o => c200 + acp + h				Removal of ACPs	0	0	10000	0		3.1.2.14
R906	[ACP]acetyltransferase	c40acp + coa <=> c40coa + acp	An12g01990	An12g01990		Transfer of ACP-Acyls to COA for transport and biosynthesis	1	-10000	10000	0		2.3.1.38
R907	[ACP]acetyltransferase	c40acp + coa <=> c40coa + acp	An12g01990	An12g01990		Transfer of ACP-Acyls to COA for transport and biosynthesis	1	-10000	10000	0		2.3.1.38
R908	[ACP]acetyltransferase	c60acp + coa <=> c60coa + acp	An12g01990	An12g01990		Transfer of ACP-Acyls to COA for transport and biosynthesis	1	-10000	10000	0		2.3.1.38
R909	[ACP]acetyltransferase	c80acp + coa <=> c80coa + acp	An12g01990	An12g01990		Transfer of ACP-Acyls to COA for transport and biosynthesis	1	-10000	10000	0		2.3.1.38
R910	[ACP]acetyltransferase	c100acp + coa <=> c100coa + acp	An12g01990	An12g01990		Transfer of ACP-Acyls to COA for transport and biosynthesis	1	-10000	10000	0		2.3.1.38
R911	[ACP]acetyltransferase	c120acp + coa <=> c120coa + acp	An12g01990	An12g01990		Transfer of ACP-Acyls to COA for transport and biosynthesis	1	-10000	10000	0		2.3.1.38
R912	[ACP]acetyltransferase	c140acp + coa <=> c140coa + acp	An12g01990	An12g01990		Transfer of ACP-Acyls to COA for transport and biosynthesis	1	-10000	10000	0		2.3.1.38
R913	[ACP]acetyltransferase	c141acp + coa <=> c141coa + acp	An12g01990	An12g01990		Transfer of ACP-Acyls to COA for transport and biosynthesis	1	-10000	10000	0		2.3.1.38
R914	[ACP]acetyltransferase	c150acp + coa <=> c150coa + acp	An12g01990	An12g01990		Transfer of ACP-Acyls to COA for transport and biosynthesis	1	-10000	10000	0		2.3.1.38
R915	[ACP]acetyltransferase	c160acp + coa <=> c160coa + acp	An12g01990	An12g01990		Transfer of ACP-Acyls to COA for transport and biosynthesis	1	-10000	10000	0		2.3.1.38
R916	[ACP]acetyltransferase	c161acp + coa <=> c161coa + acp	An12g01990	An12g01990		Transfer of ACP-Acyls to COA for transport and biosynthesis	1	-10000	10000	0		2.3.1.38
R917	[ACP]acetyltransferase	c162acp + coa <=> c162coa + acp	An12g01990	An12g01990		Transfer of ACP-Acyls to COA for transport and biosynthesis	1	-10000	10000	0		2.3.1.38
R918	[ACP]acetyltransferase	c170acp + coa <=> c170coa + acp	An12g01990	An12g01990		Transfer of ACP-Acyls to COA for transport and biosynthesis	1	-10000	10000	0		2.3.1.38
R919	[ACP]acetyltransferase	c171acp + coa <=> c171coa + acp	An12g01990	An12g01990		Transfer of ACP-Acyls to COA for transport and biosynthesis	1	-10000	10000	0		2.3.1.38
R920	[ACP]acetyltransferase	c180acp + coa <=> c180coa + acp	An12g01990	An12g01990		Transfer of ACP-Acyls to COA for transport and biosynthesis	1	-10000	10000	0		2.3.1.38
R921	[ACP]acetyltransferase	c181acp + coa <=> c181coa + acp	An12g01990	An12g01990		Transfer of ACP-Acyls to COA for transport and biosynthesis	1	-10000	10000	0		2.3.1.38		IKU-IKReaction,1-1-1
R922	[ACP]acetyltransferase	c182acp + coa <=> c182coa + acp	An12g01990	An12g01990		Transfer of ACP-Acyls to COA for transport and biosynthesis	1	-10000	10000	0		2.3.1.38
R923	[ACP]acetyltransferase	c183acp + coa <=> c183coa + acp	An12g01990	An12g01990		Transfer of ACP-Acyls to COA for transport and biosynthesis	1	-10000	10000	0		2.3.1.38
R924	[ACP]acetyltransferase	c190acp + coa <=> c190coa + acp	An12g01990	An12g01990		Transfer of ACP-Acyls to COA for transport and biosynthesis	1	-10000	10000	0		2.3.1.38
R925	[ACP]acetyltransferase	c191acp + coa <=> c191coa + acp	An12g01990	An12g01990		Transfer of ACP-Acyls to COA for transport and biosynthesis	1	-10000	10000	0		2.3.1.38
R926	[ACP]acetyltransferase	c192acp + coa <=> c192coa + acp	An12g01990	An12g01990		Transfer of ACP-Acyls to COA for transport and biosynthesis	1	-10000	10000	0		2.3.1.38
R927	[ACP]acetyltransferase	c200acp + coa <=> c200coa + acp	An12g01990	An12g01990		Transfer of ACP-Acyls to COA for transport and biosynthesis	1	-10000	10000	0		2.3.1.38
R928	Acyl-CoA synthetase	c40 + coa + atp => c40coa + ppi + amp + h	(An09g06740 or An16g05150)	An09g06740 An16g05150		Transfer of Acyls to COA for transport and biosynthesis	0	0	10000	0		6.2.1.3
R929	Acyl-CoA synthetase	c60 + coa + atp => c60coa + ppi + amp + h	(An09g06740 or An16g05150)	An09g06740 An16g05150		Transfer of Acyls to COA for transport and biosynthesis	0	0	10000	0		6.2.1.3
R930	Acyl-CoA synthetase	c80 + coa + atp => c80coa + ppi + amp + h	(An09g06740 or An16g05150)	An09g06740 An16g05150		Transfer of Acyls to COA for transport and biosynthesis	0	0	10000	0		6.2.1.3
R931	Acyl-CoA synthetase	c100 + coa + atp => c100coa + ppi + amp + h	(An09g06740 or An16g05150)	An09g06740 An16g05150		Transfer of Acyls to COA for transport and biosynthesis	0	0	10000	0		6.2.1.3
R932	Acyl-CoA synthetase	c120 + coa + atp => c120coa + ppi + amp + h	(An09g06740 or An16g05150)	An09g06740 An16g05150		Transfer of Acyls to COA for transport and biosynthesis	0	0	10000	0		6.2.1.3
R933	Acyl-CoA synthetase	c140 + coa + atp => c140coa + ppi + amp + h	(An09g06740 or An16g05150)	An09g06740 An16g05150		Transfer of Acyls to COA for transport and biosynthesis	0	0	10000	0		6.2.1.3
R934	Acyl-CoA synthetase	c141 + coa + atp => c141coa + ppi + amp + h	(An09g06740 or An16g05150)	An09g06740 An16g05150		Transfer of Acyls to COA for transport and biosynthesis	0	0	10000	0		6.2.1.3
R935	Acyl-CoA synthetase	c150 + coa + atp => c150coa + ppi + amp + h	(An09g06740 or An16g05150)	An09g06740 An16g05150		Transfer of Acyls to COA for transport and biosynthesis	0	0	10000	0		6.2.1.3
R936	Acyl-CoA synthetase	c160 + coa + atp => c160coa + ppi + amp + h	(An09g06740 or An16g05150)	An09g06740 An16g05150		Transfer of Acyls to COA for transport and biosynthesis	0	0	10000	0		6.2.1.3
R937	Acyl-CoA synthetase	c161 + coa + atp => c161coa + ppi + amp + h	(An09g06740 or An16g05150)	An09g06740 An16g05150		Transfer of Acyls to COA for transport and biosynthesis	0	0	10000	0		6.2.1.3
R938	Acyl-CoA synthetase	c162 + coa + atp => c162coa + ppi + amp + h	(An09g06740 or An16g05150)	An09g06740 An16g05150		Transfer of Acyls to COA for transport and biosynthesis	0	0	10000	0		6.2.1.3
R939	Acyl-CoA synthetase	c170 + coa + atp => c170coa + ppi + amp + h	(An09g06740 or An16g05150)	An09g06740 An16g05150		Transfer of Acyls to COA for transport and biosynthesis	0	0	10000	0		6.2.1.3
R940	Acyl-CoA synthetase	c171 + coa + atp => c171coa + ppi + amp + h	(An09g06740 or An16g05150)	An09g06740 An16g05150		Transfer of Acyls to COA for transport and biosynthesis	0	0	10000	0		6.2.1.3
R941	Acyl-CoA synthetase	c180 + coa + atp => c180coa + ppi + amp + h	(An09g06740 or An16g05150)	An09g06740 An16g05150		Transfer of Acyls to COA for transport and biosynthesis	0	0	10000	0		6.2.1.3
R942	Acyl-CoA synthetase	c181 + coa + atp => c181coa + ppi + amp + h	(An09g06740 or An16g05150)	An09g06740 An16g05150		Transfer of Acyls to COA for transport and biosynthesis	0	0	10000	0		6.2.1.3
R943	Acyl-CoA synthetase	c182 + coa + atp => c182coa + ppi + amp + h	(An09g06740 or An16g05150)	An09g06740 An16g05150		Transfer of Acyls to COA for transport and biosynthesis	0	0	10000	0		6.2.1.3
R944	Acyl-CoA synthetase	c183 + coa + atp => c183coa + ppi + amp + h	(An09g06740 or An16g05150)	An09g06740 An16g05150		Transfer of Acyls to COA for transport and biosynthesis	0	0	10000	0		6.2.1.3
R945	Acyl-CoA synthetase	c190 + coa + atp => c190coa + ppi + amp + h	(An09g06740 or An16g05150)	An09g06740 An16g05150		Transfer of Acyls to COA for transport and biosynthesis	0	0	10000	0		6.2.1.3
R946	Acyl-CoA synthetase	c191 + coa + atp => c191coa + ppi + amp + h	(An09g06740 or An16g05150)	An09g06740 An16g05150		Transfer of Acyls to COA for transport and biosynthesis	0	0	10000	0		6.2.1.3		IKU-IKReaction,1-1-1
R947	Acyl-CoA synthetase	c192 + coa + atp => c192coa + ppi + amp + h	(An09g06740 or An16g05150)	An09g06740 An16g05150		Transfer of Acyls to COA for transport and biosynthesis	0	0	10000	0		6.2.1.3		IKU-IKReaction,1-1-1
R948	Acyl-CoA synthetase	c200 + coa + atp => c200coa + ppi + amp + h	(An09g06740 or An16g05150)	An09g06740 An16g05150		Transfer of Acyls to COA for transport and biosynthesis	0	0	10000	0		6.2.1.3		IKU-IKReaction,n-1-1
R949	Acetyl-CoA C-acetyltransferase, acetoacetyl-CoA thiolase	2 accoa <=> coa + aaccoa	(An13g01920 or An16g09190)	An13g01920 An16g09190		Fatty acids conversions	1	-10000	10000	0		2.3.1.9
R950	Acetyl-CoA carboxylase (ACC) / biotin carboxylase	actac + atp + coa <=> amp + aaccoa + ppi + h	An12g04020	An12g04020		Fatty acids conversions	1	-10000	10000	0		6.4.1.2		IKU-IKReaction,n-1-n
R951	Acetoacetate:CoA ligase (AMP-forming)	actac + atp + coa <=> amp + aaccoa + ppi + h	(An08g04090 or An08g09260)	An08g04090 An08g09260		Butanoate metabolism	0	0	10000	0		6.2.1.16		KEGG
R952	Carnitine O-acetyltransferase	c120coa + car <=> coa + c120car	(An08g04990 or An18g01590)	An08g04990 An18g01590		Carnitine shuttle	1	-10000	10000	0		2.3.1.7		IKU-IKReaction,n-1-n
R953	Carnitine O-acetyltransferase	c140coa + car <=> coa + c140car	(An08g04990 or An18g01590)	An08g04990 An18g01590		Carnitine shuttle	1	-10000	10000	0		2.3.1.7		IKU-IKReaction,n-1-n
R954	Carnitine O-acetyltransferase	c141coa + car <=> coa + c141car	(An08g04990 or An18g01590)	An08g04990 An18g01590		Carnitine shuttle	1	-10000	10000	0		2.3.1.7
R955	Carnitine O-acetyltransferase	c150coa + car <=> coa + c150car	(An08g04990 or An18g01590)	An08g04990 An18g01590		Carnitine shuttle	1	-10000	10000	0		2.3.1.7
R956	Carnitine O-acetyltransferase	c160coa + car <=> coa + c160car	(An08g04990 or An18g01590)	An08g04990 An18g01590		Carnitine shuttle	1	-10000	10000	0		2.3.1.7		IKU-differenceReaction,1-1-n
R957	Carnitine O-acetyltransferase	c161coa + car <=> coa + c161car	(An08g04990 or An18g01590)	An08g04990 An18g01590		Carnitine shuttle	1	-10000	10000	0		2.3.1.7
R958	Carnitine O-acetyltransferase	c162coa + car <=> coa + c162car	(An08g04990 or An18g01590)	An08g04990 An18g01590		Carnitine shuttle	1	-10000	10000	0		2.3.1.7
R959	Carnitine O-acetyltransferase	c170coa + car <=> coa + c170car	(An08g04990 or An18g01590)	An08g04990 An18g01590		Carnitine shuttle	1	-10000	10000	0		2.3.1.7
R960	Carnitine O-acetyltransferase	c171coa + car <=> coa + c171car	(An08g04990 or An18g01590)	An08g04990 An18g01590		Carnitine shuttle	1	-10000	10000	0		2.3.1.7
R961	Carnitine O-acetyltransferase	c180coa + car <=> coa + c180car	(An08g04990 or An18g01590)	An08g04990 An18g01590		Carnitine shuttle	1	-10000	10000	0		2.3.1.7		IKU-differenceReaction,1-1-n
R962	Carnitine O-acetyltransferase	c181coa + car <=> coa + c181car	(An08g04990 or An18g01590)	An08g04990 An18g01590		Carnitine shuttle	1	-10000	10000	0		2.3.1.7
R963	Carnitine O-acetyltransferase	c182coa + car <=> coa + c182car	(An08g04990 or An18g01590)	An08g04990 An18g01590		Carnitine shuttle	1	-10000	10000	0		2.3.1.7
R964	Carnitine O-acetyltransferase	c183coa + car <=> coa + c183car	(An08g04990 or An18g01590)	An08g04990 An18g01590		Carnitine shuttle	1	-10000	10000	0		2.3.1.7
R965	Carnitine O-acetyltransferase	c190coa + car <=> coa + c190car	(An08g04990 or An18g01590)	An08g04990 An18g01590		Carnitine shuttle	1	-10000	10000	0		2.3.1.7
R966	Carnitine O-acetyltransferase	c191coa + car <=> coa + c191car	(An08g04990 or An18g01590)	An08g04990 An18g01590		Carnitine shuttle	1	-10000	10000	0		2.3.1.7
R967	Carnitine O-acetyltransferase	c192coa + car <=> coa + c192car	(An08g04990 or An18g01590)	An08g04990 An18g01590		Carnitine shuttle	1	-10000	10000	0		2.3.1.7
R968	Carnitine O-acetyltransferase	c200coa + car <=> coa + c200car	(An08g04990 or An18g01590)	An08g04990 An18g01590		Carnitine shuttle	1	-10000	10000	0		2.3.1.7
R969	Carnitine transport reaction	car[m] + c120car => car + c120car[m]				Carnitine shuttle	0	0	10000	0
R970	Carnitine transport reaction	car[m] + c140car => car + c140car[m]				Carnitine shuttle	0	0	10000	0
R971	Carnitine transport reaction	car[m] + c141car => car + c141car[m]				Carnitine shuttle	0	0	10000	0
R972	Carnitine transport reaction	car[m] + c150car => car + c150car[m]				Carnitine shuttle	0	0	10000	0
R973	Carnitine transport reaction	car[m] + c160car => car + c160car[m]				Carnitine shuttle	0	0	10000	0
R974	Carnitine transport reaction	car[m] + c161car => car + c161car[m]				Carnitine shuttle	0	0	10000	0
R975	Carnitine transport reaction	car[m] + c162car => car + c162car[m]				Carnitine shuttle	0	0	10000	0
R976	Carnitine transport reaction	car[m] + c170car => car + c170car[m]				Carnitine shuttle	0	0	10000	0
R977	Carnitine transport reaction	car[m] + c171car => car + c171car[m]				Carnitine shuttle	0	0	10000	0
R978	Carnitine transport reaction	car[m] + c180car => car + c180car[m]				Carnitine shuttle	0	0	10000	0
R979	Carnitine transport reaction	car[m] + c181car => car + c181car[m]				Carnitine shuttle	0	0	10000	0
R980	Carnitine transport reaction	car[m] + c182car => car + c182car[m]				Carnitine shuttle	0	0	10000	0
R981	Carnitine transport reaction	car[m] + c183car => car + c183car[m]				Carnitine shuttle	0	0	10000	0
R982	Carnitine transport reaction	car[m] + c190car => car + c190car[m]				Carnitine shuttle	0	0	10000	0
R983	Carnitine transport reaction	car[m] + c191car => car + c191car[m]				Carnitine shuttle	0	0	10000	0
R984	Carnitine transport reaction	car[m] + c192car => car + c192car[m]				Carnitine shuttle	0	0	10000	0
R985	Carnitine transport reaction	car[m] + c200car => car + c200car[m]				Carnitine shuttle	0	0	10000	0
R986	Carnitine O-acetyltransferase	c120car[m] + coa[m] <=> car[m] + c120coa[m]	(An08g04990 or An18g01590)	An08g04990 An18g01590		Carnitine shuttle	1	-10000	10000	0		2.3.1.7
R987	Carnitine O-acetyltransferase	c140car[m] + coa[m] <=> car[m] + c140coa[m]	(An08g04990 or An18g01590)	An08g04990 An18g01590		Carnitine shuttle	1	-10000	10000	0		2.3.1.7
R988	Carnitine O-acetyltransferase	c141car[m] + coa[m] <=> car[m] + c141coa[m]	(An08g04990 or An18g01590)	An08g04990 An18g01590		Carnitine shuttle	1	-10000	10000	0		2.3.1.7
R989	Carnitine O-acetyltransferase	c150car[m] + coa[m] <=> car[m] + c150coa[m]	(An08g04990 or An18g01590)	An08g04990 An18g01590		Carnitine shuttle	1	-10000	10000	0		2.3.1.7
R990	Carnitine O-acetyltransferase	c160car[m] + coa[m] <=> car[m] + c160coa[m]	(An08g04990 or An18g01590)	An08g04990 An18g01590		Carnitine shuttle	1	-10000	10000	0		2.3.1.7
R991	Carnitine O-acetyltransferase	c161car[m] + coa[m] <=> car[m] + c161coa[m]	(An08g04990 or An18g01590)	An08g04990 An18g01590		Carnitine shuttle	1	-10000	10000	0		2.3.1.7
R992	Carnitine O-acetyltransferase	c162car[m] + coa[m] <=> car[m] + c162coa[m]	(An08g04990 or An18g01590)	An08g04990 An18g01590		Carnitine shuttle	1	-10000	10000	0		2.3.1.7
R993	Carnitine O-acetyltransferase	c170car[m] + coa[m] <=> car[m] + c170coa[m]	(An08g04990 or An18g01590)	An08g04990 An18g01590		Carnitine shuttle	1	-10000	10000	0		2.3.1.7
R994	Carnitine O-acetyltransferase	c171car[m] + coa[m] <=> car[m] + c171coa[m]	(An08g04990 or An18g01590)	An08g04990 An18g01590		Carnitine shuttle	1	-10000	10000	0		2.3.1.7
R995	Carnitine O-acetyltransferase	c180car[m] + coa[m] <=> car[m] + c180coa[m]	(An08g04990 or An18g01590)	An08g04990 An18g01590		Carnitine shuttle	1	-10000	10000	0		2.3.1.7
R996	Carnitine O-acetyltransferase	c181car[m] + coa[m] <=> car[m] + c181coa[m]	(An08g04990 or An18g01590)	An08g04990 An18g01590		Carnitine shuttle	1	-10000	10000	0		2.3.1.7
R997	Carnitine O-acetyltransferase	c182car[m] + coa[m] <=> car[m] + c182coa[m]	(An08g04990 or An18g01590)	An08g04990 An18g01590		Carnitine shuttle	1	-10000	10000	0		2.3.1.7
R998	Carnitine O-acetyltransferase	c183car[m] + coa[m] <=> car[m] + c183coa[m]	(An08g04990 or An18g01590)	An08g04990 An18g01590		Carnitine shuttle	1	-10000	10000	0		2.3.1.7
R999	Carnitine O-acetyltransferase	c190car[m] + coa[m] <=> car[m] + c190coa[m]	(An08g04990 or An18g01590)	An08g04990 An18g01590		Carnitine shuttle	1	-10000	10000	0		2.3.1.7
R1000	Carnitine O-acetyltransferase	c191car[m] + coa[m] <=> car[m] + c191coa[m]	(An08g04990 or An18g01590)	An08g04990 An18g01590		Carnitine shuttle	1	-10000	10000	0		2.3.1.7
R1001	Carnitine O-acetyltransferase	c192car[m] + coa[m] <=> car[m] + c192coa[m]	(An08g04990 or An18g01590)	An08g04990 An18g01590		Carnitine shuttle	1	-10000	10000	0		2.3.1.7
R1002	Carnitine O-acetyltransferase	c200car[m] + coa[m] <=> car[m] + c200coa[m]	(An08g04990 or An18g01590)	An08g04990 An18g01590		Carnitine shuttle	1	-10000	10000	0		2.3.1.7
R1003	Long-chain-acyl-CoA dehydrogenase	h[p] + c200coa[p] + fad[p] => c20dcoa[p] + fadh2[p]	(An04g03290 or An13g03940)	An04g03290 An13g03940		Oxidation of fatty acids (even numbers)	0	0	10000	0		1.3.99.13
R1004	Acyl-CoA dehydrogenase	h[p] + c200coa[p] + fad[p] => c20dcoa[p] + fadh2[p]	(An01g12960 or An04g03290 or An04g09670 or An05g01410 or An07g04280 or An09g03730 or An11g00400 or An11g04940 or An11g10470 or An13g03940 or An14g03240)	An01g12960 An04g03290 An04g09670 An05g01410 An07g04280 An09g03730 An11g00400 An11g04940 An11g10470 An13g03940 An14g03240		Oxidation of fatty acids (even numbers)	0	0	10000	0		1.3.99.3
R1005	Enoyl-CoA hydratase	c20dcoa[p] + h2o[p] <=> c20hcoa[p]	(An02g02820 or An14g00990)	An02g02820 An14g00990		Oxidation of fatty acids (even numbers)	1	-10000	10000	0		4.2.1.17
R1006	3-hydroxyacyl-CoA dehydrogenase	c20hcoa[p] + nad[p] <=> c20ocoa[p] + nadh[p]	(An12g03260 or An19g00140)	An12g03260 An19g00140		Oxidation of fatty acids (even numbers)	1	-10000	10000	0		1.1.1.35
R1007	3-ketoacyl-CoA thiolase	c20ocoa[p] + coa[p] => accoa[p] + c180coa[p]	(An04g05720 or An13g00590)	An04g05720 An13g00590		Oxidation of fatty acids (even numbers)	0	0	10000	0		2.3.1.16
R1008	Long-chain-acyl-CoA dehydrogenase	h[p] + c180coa[p] + fad[p] => c18dcoa[p] + fadh2[p]	(An04g03290 or An13g03940)	An04g03290 An13g03940		Oxidation of fatty acids (even numbers)	0	0	10000	0		1.3.99.13
R1009	Acyl-CoA dehydrogenase	h[p] + c180coa[p] + fad[p] => c18dcoa[p] + fadh2[p]	(An01g12960 or An04g03290 or An04g09670 or An05g01410 or An07g04280 or An09g03730 or An11g00400 or An11g04940 or An11g10470 or An13g03940 or An14g03240)	An01g12960 An04g03290 An04g09670 An05g01410 An07g04280 An09g03730 An11g00400 An11g04940 An11g10470 An13g03940 An14g03240		Oxidation of fatty acids (even numbers)	0	0	10000	0		1.3.99.3
R1010	Enoyl-CoA hydratase	c18dcoa[p] + h2o[p] <=> c18hcoa[p]	(An02g02820 or An14g00990)	An02g02820 An14g00990		Oxidation of fatty acids (even numbers)	1	-10000	10000	0		4.2.1.17
R1011	3-hydroxyacyl-CoA dehydrogenase	c18hcoa[p] + nad[p] <=> c18ocoa[p] + nadh[p]	(An12g03260 or An19g00140)	An12g03260 An19g00140		Oxidation of fatty acids (even numbers)	1	-10000	10000	0		1.1.1.35
R1012	3-ketoacyl-CoA thiolase	c18ocoa[p] + coa[p] => accoa[p] + c160coa[p]	(An04g05720 or An13g00590)	An04g05720 An13g00590		Oxidation of fatty acids (even numbers)	0	0	10000	0		2.3.1.16
R1013	Long-chain-acyl-CoA dehydrogenase	h[p] + c160coa[p] + fad[p] => c16dcoa[p] + fadh2[p]	(An04g03290 or An13g03940)	An04g03290 An13g03940		Oxidation of fatty acids (even numbers)	0	0	10000	0		1.3.99.13
R1014	Acyl-CoA dehydrogenase	h[p] + c160coa[p] + fad[p] => c16dcoa[p] + fadh2[p]	(An01g12960 or An04g03290 or An04g09670 or An05g01410 or An07g04280 or An09g03730 or An11g00400 or An11g04940 or An11g10470 or An13g03940 or An14g03240)	An01g12960 An04g03290 An04g09670 An05g01410 An07g04280 An09g03730 An11g00400 An11g04940 An11g10470 An13g03940 An14g03240		Oxidation of fatty acids (even numbers)	0	0	10000	0		1.3.99.3
R1015	Enoyl-CoA hydratase	c16dcoa[p] + h2o[p] <=> c16hcoa[p]	(An02g02820 or An14g00990)	An02g02820 An14g00990		Oxidation of fatty acids (even numbers)	1	-10000	10000	0		4.2.1.17
R1016	3-hydroxyacyl-CoA dehydrogenase	c16hcoa[p] + nad[p] <=> c16ocoa[p] + nadh[p]	(An12g03260 or An19g00140)	An12g03260 An19g00140		Oxidation of fatty acids (even numbers)	1	-10000	10000	0		1.1.1.35
R1017	3-ketoacyl-CoA thiolase	c16ocoa[p] + coa[p] => accoa[p] + c140coa[p]	(An04g05720 or An13g00590)	An04g05720 An13g00590		Oxidation of fatty acids (even numbers)	0	0	10000	0		2.3.1.16
R1018	Long-chain-acyl-CoA dehydrogenase	h[p] + c140coa[p] + fad[p] => c14dcoa[p] + fadh2[p]	(An04g03290 or An13g03940)	An04g03290 An13g03940		Oxidation of fatty acids (even numbers)	0	0	10000	0		1.3.99.13
R1019	Acyl-CoA dehydrogenase	h[p] + c140coa[p] + fad[p] => c14dcoa[p] + fadh2[p]	(An01g12960 or An04g03290 or An04g09670 or An05g01410 or An07g04280 or An09g03730 or An11g00400 or An11g04940 or An11g10470 or An13g03940 or An14g03240)	An01g12960 An04g03290 An04g09670 An05g01410 An07g04280 An09g03730 An11g00400 An11g04940 An11g10470 An13g03940 An14g03240		Oxidation of fatty acids (even numbers)	0	0	10000	0		1.3.99.3
R1020	Enoyl-CoA hydratase	c14dcoa[p] + h2o[p] <=> c14hcoa[p]	(An02g02820 or An14g00990)	An02g02820 An14g00990		Oxidation of fatty acids (even numbers)	1	-10000	10000	0		4.2.1.17
R1021	3-hydroxyacyl-CoA dehydrogenase	c14hcoa[p] + nad[p] <=> c14ocoa[p] + nadh[p]	(An14g00990 or An12g03260 or An19g00140)	An14g00990 An12g03260 An19g00140		Oxidation of fatty acids (even numbers)	1	-10000	10000	0		1.1.1.35
R1022	3-ketoacyl-CoA thiolase	c14ocoa[p] + coa[p] => accoa[p] + c120coa[p]	(An04g05720 or An13g00590)	An04g05720 An13g00590		Oxidation of fatty acids (even numbers)	0	0	10000	0		2.3.1.16
R1023	Long-chain-acyl-CoA dehydrogenase	h[p] + c120coa[p] + fad[p] => c12dcoa[p] + fadh2[p]	(An04g03290 or An13g03940)	An04g03290 An13g03940		Oxidation of fatty acids (even numbers)	0	0	10000	0		1.3.99.13
R1024	Acyl-CoA dehydrogenase	h[p] + c120coa[p] + fad[p] => c12dcoa[p] + fadh2[p]	(An01g12960 or An04g03290 or An04g09670 or An05g01410 or An07g04280 or An09g03730 or An11g00400 or An11g04940 or An11g10470 or An13g03940 or An14g03240)	An01g12960 An04g03290 An04g09670 An05g01410 An07g04280 An09g03730 An11g00400 An11g04940 An11g10470 An13g03940 An14g03240		Oxidation of fatty acids (even numbers)	0	0	10000	0		1.3.99.3
R1025	Enoyl-CoA hydratase	c12dcoa[p] + h2o[p] <=> c12hcoa[p]	(An02g02820 or An14g00990)	An02g02820 An14g00990		Oxidation of fatty acids (even numbers)	1	-10000	10000	0		4.2.1.17
R1026	3-hydroxyacyl-CoA dehydrogenase	c12hcoa[p] + nad[p] <=> c12ocoa[p] + nadh[p]	(An14g00990 or An12g03260 or An19g00140)	An14g00990 An12g03260 An19g00140		Oxidation of fatty acids (even numbers)	1	-10000	10000	0		1.1.1.35
R1027	3-ketoacyl-CoA thiolase	c12ocoa[p] + coa[p] => accoa[p] + c100coa[p]	(An04g05720 or An13g00590)	An04g05720 An13g00590		Oxidation of fatty acids (even numbers)	0	0	10000	0		2.3.1.16
R1028	Long-chain-acyl-CoA dehydrogenase	h[p] + c100coa[p] + fad[p] => c10dcoa[p] + fadh2[p]	(An04g03290 or An13g03940)	An04g03290 An13g03940		Oxidation of fatty acids (even numbers)	0	0	10000	0		1.3.99.13
R1029	Acyl-CoA dehydrogenase	h[p] + c100coa[p] + fad[p] => c10dcoa[p] + fadh2[p]	(An01g12960 or An04g03290 or An04g09670 or An05g01410 or An07g04280 or An09g03730 or An11g00400 or An11g04940 or An11g10470 or An13g03940 or An14g03240)	An01g12960 An04g03290 An04g09670 An05g01410 An07g04280 An09g03730 An11g00400 An11g04940 An11g10470 An13g03940 An14g03240		Oxidation of fatty acids (even numbers)	0	0	10000	0		1.3.99.3
R1030	Enoyl-CoA hydratase	c10dcoa[p] + h2o[p] <=> c10hcoa[p]	(An02g02820 or An14g00990)	An02g02820 An14g00990		Oxidation of fatty acids (even numbers)	1	-10000	10000	0		4.2.1.17
R1031	3-hydroxyacyl-CoA dehydrogenase	c10hcoa[p] + nad[p] <=> c10ocoa[p] + nadh[p]	(An14g00990 or An12g03260 or An19g00140)	An14g00990 An12g03260 An19g00140		Oxidation of fatty acids (even numbers)	1	-10000	10000	0		1.1.1.35
R1032	3-ketoacyl-CoA thiolase	c10ocoa[p] + coa[p] => accoa[p] + c80coa[p]	(An04g05720 or An13g00590)	An04g05720 An13g00590		Oxidation of fatty acids (even numbers)	0	0	10000	0		2.3.1.16
R1033	Long-chain-acyl-CoA dehydrogenase	h[p] + c80coa[p] + fad[p] => c8dcoa[p] + fadh2[p]	(An04g03290 or An13g03940)	An04g03290 An13g03940		Oxidation of fatty acids (even numbers)	0	0	10000	0		1.3.99.13
R1034	Acyl-CoA dehydrogenase	h[p] + c80coa[p] + fad[p] => c8dcoa[p] + fadh2[p]	(An01g12960 or An04g03290 or An04g09670 or An05g01410 or An07g04280 or An09g03730 or An11g00400 or An11g04940 or An11g10470 or An13g03940 or An14g03240)	An01g12960 An04g03290 An04g09670 An05g01410 An07g04280 An09g03730 An11g00400 An11g04940 An11g10470 An13g03940 An14g03240		Oxidation of fatty acids (even numbers)	0	0	10000	0		1.3.99.3
R1035	Enoyl-CoA hydratase	c8dcoa[p] + h2o[p] <=> c8hcoa[p]	(An02g02820 or An14g00990)	An02g02820 An14g00990		Oxidation of fatty acids (even numbers)	1	-10000	10000	0		4.2.1.17
R1036	3-hydroxyacyl-CoA dehydrogenase	c8hcoa[p] + nad[p] <=> c8ocoa[p] + nadh[p]	(An14g00990 or An12g03260 or An19g00140)	An14g00990 An12g03260 An19g00140		Oxidation of fatty acids (even numbers)	1	-10000	10000	0		1.1.1.35
R1037	3-ketoacyl-CoA thiolase	c8ocoa[p] + coa[p] => accoa[p] + c60coa[p]	(An04g05720 or An13g00590)	An04g05720 An13g00590		Oxidation of fatty acids (even numbers)	0	0	10000	0		2.3.1.16
R1038	Acyl-CoA dehydrogenase	h[p] + c60coa[p] + fad[p] => c6dcoa[p] + fadh2[p]	(An01g12960 or An04g03290 or An04g09670 or An05g01410 or An07g04280 or An09g03730 or An11g00400 or An11g04940 or An11g10470 or An13g03940 or An14g03240)	An01g12960 An04g03290 An04g09670 An05g01410 An07g04280 An09g03730 An11g00400 An11g04940 An11g10470 An13g03940 An14g03240		Oxidation of fatty acids (even numbers)	0	0	10000	0		1.3.99.3
R1039	Enoyl-CoA hydratase	c6dcoa[p] + h2o[p] <=> c6hcoa[p]	(An02g02820 or An14g00990)	An02g02820 An14g00990		Oxidation of fatty acids (even numbers)	1	-10000	10000	0		4.2.1.17
R1040	3-hydroxyacyl-CoA dehydrogenase	c6hcoa[p] + nad[p] <=> c6ocoa[p] + nadh[p]	(An14g00990 or An12g03260 or An19g00140)	An14g00990 An12g03260 An19g00140		Oxidation of fatty acids (even numbers)	1	-10000	10000	0		1.1.1.35
R1041	3-ketoacyl-CoA thiolase	c6ocoa[p] + coa[p] => accoa[p] + c40coa[p]	(An04g05720 or An13g00590)	An04g05720 An13g00590		Oxidation of fatty acids (even numbers)	0	0	10000	0		2.3.1.16
R1042	Acyl-CoA dehydrogenase	h[p] + c40coa[p] + fad[p] => c4dcoa[p] + fadh2[p]	(An01g12960 or An04g03290 or An04g09670 or An05g01410 or An07g04280 or An09g03730 or An11g00400 or An11g04940 or An11g10470 or An13g03940 or An14g03240)	An01g12960 An04g03290 An04g09670 An05g01410 An07g04280 An09g03730 An11g00400 An11g04940 An11g10470 An13g03940 An14g03240		Oxidation of fatty acids (even numbers)	0	0	10000	0		1.3.99.3
R1043	Enoyl-CoA hydratase	c4dcoa[p] + h2o[p] <=> c4hcoa[p]	(An02g02820 or An14g00990)	An02g02820 An14g00990		Oxidation of fatty acids (even numbers)	1	-10000	10000	0		4.2.1.17
R1044	3-hydroxyacyl-CoA dehydrogenase	c4hcoa[p] + nad[p] <=> aaccoa[p] + nadh[p]	(An14g00990 or An12g03260 or An19g00140)	An14g00990 An12g03260 An19g00140		Oxidation of fatty acids (even numbers)	1	-10000	10000	0		1.1.1.35
R1045	Acetyl-CoA C-acetyltransferase, acetoacetyl-CoA thiolase	aaccoa[p] + coa[p] => 2 accoa[p]	(An13g01920 or An16g09190)	An13g01920 An16g09190		Oxidation of fatty acids (even numbers)	0	0	10000	0		2.3.1.9
R1046	Long-chain-acyl-CoA dehydrogenase	h[p] + c190coa[p] + fad[p] => c19dcoa[p] + fadh2[p]	(An04g03290 or An13g03940)	An04g03290 An13g03940		Oxidation of fatty acids (odd chains)	0	0	10000	0		1.3.99.13
R1047	Acyl-CoA dehydrogenase	h[p] + c190coa[p] + fad[p] => c19dcoa[p] + fadh2[p]	(An01g12960 or An04g03290 or An04g09670 or An05g01410 or An07g04280 or An09g03730 or An11g00400 or An11g04940 or An11g10470 or An13g03940 or An14g03240)	An01g12960 An04g03290 An04g09670 An05g01410 An07g04280 An09g03730 An11g00400 An11g04940 An11g10470 An13g03940 An14g03240		Oxidation of fatty acids (odd chains)	0	0	10000	0		1.3.99.3
R1048	Enoyl-CoA hydratase	c19dcoa[p] + h2o[p] <=> c19hcoa[p]	(An02g02820 or An14g00990)	An02g02820 An14g00990		Oxidation of fatty acids (odd chains)	1	-10000	10000	0		4.2.1.17
R1049	3-hydroxyacyl-CoA dehydrogenase	c19hcoa[p] + nad[p] <=> c19ocoa[p] + nadh[p]	(An14g00990 or An12g03260 or An19g00140)	An14g00990 An12g03260 An19g00140		Oxidation of fatty acids (odd chains)	1	-10000	10000	0		1.1.1.35
R1050	3-ketoacyl-CoA thiolase	c19ocoa[p] + coa[p] => accoa[p] + c170coa[p]	(An04g05720 or An13g00590)	An04g05720 An13g00590		Oxidation of fatty acids (odd chains)	0	0	10000	0		2.3.1.16
R1051	Long-chain-acyl-CoA dehydrogenase	h[p] + c170coa[p] + fad[p] => c17dcoa[p] + fadh2[p]	(An04g03290 or An13g03940)	An04g03290 An13g03940		Oxidation of fatty acids (odd chains)	0	0	10000	0		1.3.99.13
R1052	Acyl-CoA dehydrogenase	h[p] + c170coa[p] + fad[p] => c17dcoa[p] + fadh2[p]	(An01g12960 or An04g03290 or An04g09670 or An05g01410 or An07g04280 or An09g03730 or An11g00400 or An11g04940 or An11g10470 or An13g03940 or An14g03240)	An01g12960 An04g03290 An04g09670 An05g01410 An07g04280 An09g03730 An11g00400 An11g04940 An11g10470 An13g03940 An14g03240		Oxidation of fatty acids (odd chains)	0	0	10000	0		1.3.99.3
R1053	Enoyl-CoA hydratase	c17dcoa[p] + h2o[p] <=> c17hcoa[p]	(An02g02820 or An14g00990)	An02g02820 An14g00990		Oxidation of fatty acids (odd chains)	1	-10000	10000	0		4.2.1.17
R1054	3-hydroxyacyl-CoA dehydrogenase	c17hcoa[p] + nad[p] <=> c17ocoa[p] + nadh[p]	(An14g00990 or An12g03260 or An19g00140)	An14g00990 An12g03260 An19g00140		Oxidation of fatty acids (odd chains)	1	-10000	10000	0		1.1.1.35
R1055	3-ketoacyl-CoA thiolase	c17ocoa[p] + coa[p] => accoa[p] + c150coa[p]	(An04g05720 or An13g00590)	An04g05720 An13g00590		Oxidation of fatty acids (odd chains)	0	0	10000	0		2.3.1.16
R1056	Long-chain-acyl-CoA dehydrogenase	h[p] + c150coa[p] + fad[p] => c15dcoa[p] + fadh2[p]	(An04g03290 or An13g03940)	An04g03290 An13g03940		Oxidation of fatty acids (odd chains)	0	0	10000	0		1.3.99.13
R1057	Acyl-CoA dehydrogenase	h[p] + c150coa[p] + fad[p] => c15dcoa[p] + fadh2[p]	(An01g12960 or An04g03290 or An04g09670 or An05g01410 or An07g04280 or An09g03730 or An11g00400 or An11g04940 or An11g10470 or An13g03940 or An14g03240)	An01g12960 An04g03290 An04g09670 An05g01410 An07g04280 An09g03730 An11g00400 An11g04940 An11g10470 An13g03940 An14g03240		Oxidation of fatty acids (odd chains)	0	0	10000	0		1.3.99.3
R1058	Enoyl-CoA hydratase	c15dcoa[p] + h2o[p] <=> c15hcoa[p]	(An02g02820 or An14g00990)	An02g02820 An14g00990		Oxidation of fatty acids (odd chains)	1	-10000	10000	0		4.2.1.17
R1059	3-hydroxyacyl-CoA dehydrogenase	c15hcoa[p] + nad[p] <=> c15ocoa[p] + nadh[p]	(An14g00990 or An12g03260 or An19g00140)	An14g00990 An12g03260 An19g00140		Oxidation of fatty acids (odd chains)	1	-10000	10000	0		1.1.1.35
R1060	3-ketoacyl-CoA thiolase	c15ocoa[p] + coa[p] => accoa[p] + c130coa[p]	(An04g05720 or An13g00590)	An04g05720 An13g00590		Oxidation of fatty acids (odd chains)	0	0	10000	0		2.3.1.16
R1061	Long-chain-acyl-CoA dehydrogenase	h[p] + c130coa[p] + fad[p] => c13dcoa[p] + fadh2[p]	(An04g03290 or An13g03940)	An04g03290 An13g03940		Oxidation of fatty acids (odd chains)	0	0	10000	0		1.3.99.13
R1062	Acyl-CoA dehydrogenase	h[p] + c130coa[p] + fad[p] => c13dcoa[p] + fadh2[p]	(An01g12960 or An04g03290 or An04g09670 or An05g01410 or An07g04280 or An09g03730 or An11g00400 or An11g04940 or An11g10470 or An13g03940 or An14g03240)	An01g12960 An04g03290 An04g09670 An05g01410 An07g04280 An09g03730 An11g00400 An11g04940 An11g10470 An13g03940 An14g03240		Oxidation of fatty acids (odd chains)	0	0	10000	0		1.3.99.3
R1063	Enoyl-CoA hydratase	c13dcoa[p] + h2o[p] <=> c13hcoa[p]	(An02g02820 or An14g00990)	An02g02820 An14g00990		Oxidation of fatty acids (odd chains)	1	-10000	10000	0		4.2.1.17
R1064	3-hydroxyacyl-CoA dehydrogenase	c13hcoa[p] + nad[p] <=> c13ocoa[p] + nadh[p]	(An14g00990 or An12g03260 or An19g00140)	An14g00990 An12g03260 An19g00140		Oxidation of fatty acids (odd chains)	1	-10000	10000	0		1.1.1.35
R1065	3-ketoacyl-CoA thiolase	c13ocoa[p] + coa[p] => accoa[p] + c110coa[p]	(An04g05720 or An13g00590)	An04g05720 An13g00590		Oxidation of fatty acids (odd chains)	0	0	10000	0		2.3.1.16
R1066	Long-chain-acyl-CoA dehydrogenase	h[p] + c110coa[p] + fad[p] => c11dcoa[p] + fadh2[p]	(An04g03290 or An13g03940)	An04g03290 An13g03940		Oxidation of fatty acids (odd chains)	0	0	10000	0		1.3.99.13
R1067	Acyl-CoA dehydrogenase	h[p] + c110coa[p] + fad[p] => c11dcoa[p] + fadh2[p]	(An01g12960 or An04g03290 or An04g09670 or An05g01410 or An07g04280 or An09g03730 or An11g00400 or An11g04940 or An11g10470 or An13g03940 or An14g03240)	An01g12960 An04g03290 An04g09670 An05g01410 An07g04280 An09g03730 An11g00400 An11g04940 An11g10470 An13g03940 An14g03240		Oxidation of fatty acids (odd chains)	0	0	10000	0		1.3.99.3
R1068	Enoyl-CoA hydratase	c11dcoa[p] + h2o[p] <=> c11hcoa[p]	(An02g02820 or An14g00990)	An02g02820 An14g00990		Oxidation of fatty acids (odd chains)	1	-10000	10000	0		4.2.1.17
R1069	3-hydroxyacyl-CoA dehydrogenase	c11hcoa[p] + nad[p] <=> c11ocoa[p] + nadh[p]	(An14g00990 or An12g03260 or An19g00140)	An14g00990 An12g03260 An19g00140		Oxidation of fatty acids (odd chains)	1	-10000	10000	0		1.1.1.35
R1070	3-ketoacyl-CoA thiolase	c11ocoa[p] + coa[p] => accoa[p] + c90coa[p]	(An04g05720 or An13g00590)	An04g05720 An13g00590		Oxidation of fatty acids (odd chains)	0	0	10000	0		2.3.1.16
R1071	Acyl-CoA dehydrogenase	h[p] + c90coa[p] + fad[p] => c9dcoa[p] + fadh2[p]	(An01g12960 or An04g03290 or An04g09670 or An05g01410 or An07g04280 or An09g03730 or An11g00400 or An11g04940 or An11g10470 or An13g03940 or An14g03240)	An01g12960 An04g03290 An04g09670 An05g01410 An07g04280 An09g03730 An11g00400 An11g04940 An11g10470 An13g03940 An14g03240		Oxidation of fatty acids (odd chains)	0	0	10000	0		1.3.99.3
R1072	Enoyl-CoA hydratase	c9dcoa[p] + h2o[p] <=> c9hcoa[p]	(An02g02820 or An14g00990)	An02g02820 An14g00990		Oxidation of fatty acids (odd chains)	1	-10000	10000	0		4.2.1.17
R1073	3-hydroxyacyl-CoA dehydrogenase	c9hcoa[p] + nad[p] <=> c9ocoa[p] + nadh[p]	(An14g00990 or An12g03260 or An19g00140)	An14g00990 An12g03260 An19g00140		Oxidation of fatty acids (odd chains)	1	-10000	10000	0		1.1.1.35
R1074	3-ketoacyl-CoA thiolase	c9ocoa[p] + coa[p] => accoa[p] + c70coa[p]	(An04g05720 or An13g00590)	An04g05720 An13g00590		Oxidation of fatty acids (odd chains)	0	0	10000	0		2.3.1.16
R1075	Acyl-CoA dehydrogenase	h[p] + c70coa[p] + fad[p] => c7dcoa[p] + fadh2[p]	(An01g12960 or An04g03290 or An04g09670 or An05g01410 or An07g04280 or An09g03730 or An11g00400 or An11g04940 or An11g10470 or An13g03940 or An14g03240)	An01g12960 An04g03290 An04g09670 An05g01410 An07g04280 An09g03730 An11g00400 An11g04940 An11g10470 An13g03940 An14g03240		Oxidation of fatty acids (odd chains)	0	0	10000	0		1.3.99.3
R1076	Enoyl-CoA hydratase	c7dcoa[p] + h2o[p] <=> c7hcoa[p]	(An02g02820 or An14g00990)	An02g02820 An14g00990		Oxidation of fatty acids (odd chains)	1	-10000	10000	0		4.2.1.17
R1077	3-hydroxyacyl-CoA dehydrogenase	c7hcoa[p] + nad[p] <=> c7ocoa[p] + nadh[p]	(An14g00990 or An12g03260 or An19g00140)	An14g00990 An12g03260 An19g00140		Oxidation of fatty acids (odd chains)	1	-10000	10000	0		1.1.1.35
R1078	3-ketoacyl-CoA thiolase	c7ocoa[p] + coa[p] => accoa[p] + c50coa[p]	(An04g05720 or An13g00590)	An04g05720 An13g00590		Oxidation of fatty acids (odd chains)	0	0	10000	0		2.3.1.16
R1079	Acyl-CoA dehydrogenase	h[p] + c50coa[p] + fad[p] => c5dcoa[p] + fadh2[p]	(An01g12960 or An04g03290 or An04g09670 or An05g01410 or An07g04280 or An09g03730 or An11g00400 or An11g04940 or An11g10470 or An13g03940 or An14g03240)	An01g12960 An04g03290 An04g09670 An05g01410 An07g04280 An09g03730 An11g00400 An11g04940 An11g10470 An13g03940 An14g03240		Oxidation of fatty acids (odd chains)	0	0	10000	0		1.3.99.3
R1080	Enoyl-CoA hydratase	c5dcoa[p] + h2o[p] <=> c5hcoa[p]	(An02g02820 or An14g00990)	An02g02820 An14g00990		Oxidation of fatty acids (odd chains)	1	-10000	10000	0		4.2.1.17
R1081	3-hydroxyacyl-CoA dehydrogenase	c5hcoa[p] + nad[p] <=> c5ocoa[p] + nadh[p]	(An14g00990 or An12g03260 or An19g00140)	An14g00990 An12g03260 An19g00140		Oxidation of fatty acids (odd chains)	1	-10000	10000	0		1.1.1.35
R1082	3-ketoacyl-CoA thiolase	c5ocoa[p] + coa[p] => accoa[p] + propcoa[p]	(An04g05720 or An13g00590)	An04g05720 An13g00590		Oxidation of fatty acids (odd chains)	0	0	10000	0		2.3.1.16
R1083	Glycerol-3-phosphate acyltransferase	gl3p + 0.022 c120acp + 0.031 c140acp + 0.022 c141acp + 0.214 c160acp + 0.045 c161acp + 0.016 c162acp + 0.045 c170acp + 0.08 c180acp + 0.2 c181acp + 0.183 c182acp + 0.081 c183acp + 0.061 c200acp => psagl3p + acp	(An18g01960 or An14g03360)	An18g01960 An14g03360		Glycerophospholipid metabolism	0	0	10000	0		2.3.1.15
R1084	Glycerol-3-phosphate acyltransferase	t3p2 + 0.022 c120acp + 0.031 c140acp + 0.022 c141acp + 0.214 c160acp + 0.045 c161acp + 0.016 c162acp + 0.045 c170acp + 0.08 c180acp + 0.2 c181acp + 0.183 c182acp + 0.081 c183acp + 0.061 c200acp => psat3p2 + acp	(An18g01960 or An14g03360)	An18g01960 An14g03360		Glycerophospholipid metabolism	0	0	10000	0		2.3.1.15
R1085	Acyldihydroxyacetonephosphate reductase/ acylglycerone-phosphate reductase	psat3p2 + nadph => psagl3p + nadp	An14g00300	An14g00300		Glycerophospholipid metabolism	0	0	10000	0		1.1.1.101
R1086	1-acylglycerol-3-phosphate acyltransferase	psagl3p + 0.022 c120acp + 0.031 c140acp + 0.022 c141acp + 0.214 c160acp + 0.045 c161acp + 0.016 c162acp + 0.045 c170acp + 0.08 c180acp + 0.2 c181acp + 0.183 c182acp + 0.081 c183acp + 0.061 c200acp => pspa + acp	(An04g03220 or An12g03960 or An15g00450)	An04g03220 An12g03960 An15g00450		Glycerophospholipid metabolism	0	0	10000	0		2.3.1.51
R1087	Cdp-diacylglycerol synthetase (phosphatidate cytidylyltransferase )	pspa + ctp <=> pscdpdg + ppi	An07g09570	An07g09570		Glycerophospholipid metabolism	1	-10000	10000	0		2.7.7.41
R1088	Phosphatidylserine synthase	pscdpdg + ser +h<=> cmp + ps	An01g09480	An01g09480		Glycerophospholipid metabolism	1	-10000	10000	0		2.7.8.8
R1089	Glycerol-3-phosphate acyltransferase	gl3p + 0.03 c120acp + 0.015 c140acp + 0.011 c141acp + 0.001 c150acp + 0.24 c160acp + 0.046 c161acp + 0.039 c162acp + 0.041 c170acp + 0.093 c180acp + 0.135 c181acp + 0.282 c182acp + 0.065 c183acp + 0.002 c200acp => peagl3p + acp	(An18g01960 or An14g03360)	An18g01960 An14g03360		Glycerophospholipid metabolism	0	0	10000	0		2.3.1.15
R1090	Glycerol-3-phosphate acyltransferase	t3p2 + 0.03 c120acp + 0.015 c140acp + 0.011 c141acp + 0.001 c150acp + 0.24 c160acp + 0.046 c161acp + 0.039 c162acp + 0.041 c170acp + 0.093 c180acp + 0.135 c181acp + 0.282 c182acp + 0.065 c183acp + 0.002 c200acp => peat3p2 + acp	(An18g01960 or An14g03360)	An18g01960 An14g03360		Glycerophospholipid metabolism	0	0	10000	0		2.3.1.15
R1091	Acyldihydroxyacetonephosphate reductase/ acylglycerone-phosphate reductase	peat3p2 + nadph => peagl3p + nadp	An14g00300	An14g00300		Glycerophospholipid metabolism	0	0	10000	0		1.1.1.101
R1092	1-acylglycerol-3-phosphate acyltransferase	peagl3p + 0.03 c120acp + 0.015 c140acp + 0.011 c141acp + 0.001 c150acp + 0.24 c160acp + 0.046 c161acp + 0.039 c162acp + 0.041 c170acp + 0.093 c180acp + 0.135 c181acp + 0.282 c182acp + 0.065 c183acp + 0.002 c200acp => pepa + acp	(An04g03220 or An12g03960 or An15g00450)	An04g03220 An12g03960 An15g00450		Glycerophospholipid metabolism	0	0	10000	0		2.3.1.51
R1093	Cdp-diacylglycerol synthetase (phosphatidate cytidylyltransferase )	pepa + ctp <=> pecdpdg + ppi	An07g09570	An07g09570		Glycerophospholipid metabolism	1	-10000	10000	0		2.7.7.41
R1094	Phosphatidylserine synthase	pecdpdg + ser+h <=> cmp + peps	An01g09480	An01g09480		Glycerophospholipid metabolism	1	-10000	10000	0		2.7.8.8
R1095	Phosphatidylserine decarboxylase	peps => pe + co2	(An01g14110 or An03g02830 or An09g04710 or An12g00910 or An14g01880 or An18g00430)	An01g14110 An03g02830 An09g04710 An12g00910 An14g01880 An18g00430		Glycerophospholipid metabolism	0	0	10000	0		4.1.1.65
R1096	Glycerol-3-phosphate acyltransferase	gl3p + 0.01 c120acp + 0.044 c140acp + 0.077 c141acp + 0.224 c160acp + 0.039 c161acp + 0.018 c162acp + 0.048 c170acp + 0.068 c180acp + 0.131 c181acp + 0.308 c182acp + 0.021 c183acp + 0.012 c200acp => pcagl3p + acp	(An14g03360 or An18g01960)	An14g03360 An18g01960		Glycerophospholipid metabolism	0	0	10000	0		2.3.1.15
R1097	Glycerol-3-phosphate acyltransferase	t3p2 + 0.01 c120acp + 0.044 c140acp + 0.077 c141acp + 0.224 c160acp + 0.039 c161acp + 0.018 c162acp + 0.048 c170acp + 0.068 c180acp + 0.131 c181acp + 0.308 c182acp + 0.021 c183acp + 0.012 c200acp => pcat3p2 + acp	(An18g01960 or An14g03360)	An18g01960 An14g03360		Glycerophospholipid metabolism	0	0	10000	0		2.3.1.15
R1098	Acyldihydroxyacetonephosphate reductase/ acylglycerone-phosphate reductase	pcat3p2 + nadph => pcagl3p + nadp + h	An14g00300	An14g00300		Glycerophospholipid metabolism	0	0	10000	0		1.1.1.101
R1099	1-acylglycerol-3-phosphate acyltransferase	pcagl3p + 0.01 c120acp + 0.044 c140acp + 0.077 c141acp + 0.224 c160acp + 0.039 c161acp + 0.018 c162acp + 0.048 c170acp + 0.068 c180acp + 0.131 c181acp + 0.308 c182acp + 0.021 c183acp + 0.012 c200acp => pcpa + acp	(An04g03220 or An12g03960 or An15g00450)	An04g03220 An12g03960 An15g00450		Glycerophospholipid metabolism	0	0	10000	0		2.3.1.51
R1100	Cdp-diacylglycerol synthetase (phosphatidate cytidylyltransferase )	pcpa + ctp <=> pccdpdg + ppi	An07g09570	An07g09570		Glycerophospholipid metabolism	1	-10000	10000	0		2.7.7.41
R1101	Phosphatidylserine synthase	pccdpdg + ser+h <=> cmp + pcps	An01g09480	An01g09480		Glycerophospholipid metabolism	1	-10000	10000	0		2.7.8.8
R1102	Phosphatidylserine decarboxylase	pcps => pcpe + co2	(An01g14110 or An03g02830 or An09g04710 or An12g00910 or An14g01880 or An18g00430)	An01g14110 An03g02830 An09g04710 An12g00910 An14g01880 An18g00430		Glycerophospholipid metabolism	0	0	10000	0		4.1.1.65
R1103	Phosphatidylethanolamine N-methyltransferase	pcpe + sam => sah + pcpmme	An15g06310	An15g06310		Glycerophospholipid metabolism	0	0	10000	0		2.1.1.17
R1104	Methylene-fatty-acyl-phospholipid synthase	pcpmme + sam => sah + pcpdme	An08g00560	An08g00560		Glycerophospholipid metabolism	0	0	10000	0		2.1.1.16
R1105	Methylene-fatty-acyl-phospholipid synthase	pcpdme + sam => pc + sah	An08g00560	An08g00560		Glycerophospholipid metabolism	0	0	10000	0		2.1.1.16
R1106	Glycerol-3-phosphate acyltransferase	gl3p + 0.024 c120acp + 0.032 c140acp + 0.017 c141acp + 0.232 c160acp + 0.027 c161acp + 0.009 c162acp + 0.017 c170acp + 0.081 c180acp + 0.124 c181acp + 0.326 c182acp + 0.111 c183acp => clagl3p + acp	(An18g01960 or An14g03360)	An18g01960 An14g03360		Glycerophospholipid metabolism	0	0	10000	0		2.3.1.15
R1107	1-acylglycerol-3-phosphate acyltransferase	clagl3p + 0.024 c120acp + 0.032 c140acp + 0.017 c141acp + 0.232 c160acp + 0.027 c161acp + 0.009 c162acp + 0.017 c170acp + 0.081 c180acp + 0.124 c181acp + 0.326 c182acp + 0.111 c183acp => clpa + acp	(An04g03220 or An12g03960 or An15g00450)	An04g03220 An12g03960 An15g00450		Glycerophospholipid metabolism	0	0	10000	0		2.3.1.51
R1108	Cdp-diacylglycerol synthetase (phosphatidate cytidylyltransferase )	clpa + ctp <=> clcdpdg + ppi	An07g09570	An07g09570		Glycerophospholipid metabolism	1	-10000	10000	0		2.7.7.41
R1109	CDP-diacylglycerol-glycerol-3-phosphate 3-phosphatidyltransferase	clcdpdg + gl3p => cmp + clpigp	An17g01120	An17g01120		Glycerophospholipid metabolism	0	0	10000	0		2.7.8.5
R1110	Phosphatidylglycerophosphatase	clpigp + h2o => pg + pi	An04g06680	An04g06680		Glycerophospholipid metabolism	0	0	10000	0		3.1.3.27
R1111	Cardiolipin synthase/CDP-diacylglycerol-glycerol-3-phosphate 3-phosphatidyltransferase	clcdpdg + pg => cmp + cl	(An12g03950 or An15g01020)	An12g03950 An15g01020		Glycerophospholipid metabolism	0	0	10000	0		2.7.8.-
R1112	phospholipase C	pg + h2o => sedag + glyc1p + h	An01g14940	An01g14940		Glycerophospholipid metabolism	1	0	10000	0		3.1.4.3		KEGG
R1113	Phospholipase A2/lecithinase a/phosphatidase/phosphatidolipase/phospholipase A	pc => lpc + 0.01 c120 + 0.044 c140 + 0.077 c141 + 0.224 c160 + 0.039 c161 + 0.018 c162 + 0.048 c170 + 0.068 c180 + 0.131 c181 + 0.308 c182 + 0.021 c183 + 0.012 c200	(An02g04040 or An04g03220)	An02g04040 An04g03220		Glycerophospholipid metabolism	0	0	10000	0		3.1.1.4
R1114	Phospholipase a2/lecithinase A/phosphatidase/phosphatidolipase/phospholipase a	pe => lpe + 0.03 c120 + 0.015 c140 + 0.011 c141 + 0.001 c150 + 0.24 c160 + 0.046 c161 + 0.039 c162 + 0.041 c170 + 0.093 c180 + 0.135 c181 + 0.282 c182 + 0.065 c183 + 0.002 c200	(An02g04040 or An04g03220)	An02g04040 An04g03220		Glycerophospholipid metabolism	0	0	10000	0		3.1.1.4
R1115	sn-Glycerol-3-phosphate:NAD+ 2-oxidoreductase	gl3p + nad <=> t3p2 + nadh + h	(An01g06110 or An15g07390)	An01g06110 An15g07390		Glycerophospholipid metabolism	1	-10000	10000	0		1.1.1.8		KEGG
R1116	sn-Glycerol-3-phosphate:(acceptor) 2-oxidoreductase	gl3p + fad <=> t3p2 + fadh2	An08g00210	An08g00210		Glycerophospholipid metabolism	1	-10000	10000	0		1.1.5.3		KEGG
R1117	1,2-Diacyl-sn-glycerol 3-phosphate phosphohydrolase	pcpa + h2o => sedag + pi	(An11g05330 or An01g12610)	An11g05330 An01g12610		Glycerophospholipid metabolism	1	0	10000	0		3.1.3.4		KEGG
R1118	1,2-Diacyl-sn-glycerol 3-phosphate phosphohydrolase	pcpa + h2o => sedag + pi	An11g05330	An11g05330		Glycerophospholipid metabolism	1	0	10000	0		3.1.3.81		KEGG
R1119	diacylglycerol kinase (CTP)	ctp + sedag => cdp + pcpa + h	An02g09160	An02g09160		Glycerophospholipid metabolism	1	0	10000	0		2.7.1.174		KEGG
R1120	lysophospholipase	lpe + h2o => 0.024 c120 + 0.013 c140 + 0.012 c141 + 0.002 c150 + 0.154 c160 + 0.02 c161 + 0.008 c162 + 0.002 c170 + 0.026 c180 + 0.374 c181 + 0.327 c182 + 0.032 c183 + 0.006 c200 + g3pe + h	(An09g01240 or An09g04950 or An14g03050)	An09g01240 An09g04950 An14g03050		Glycerophospholipid metabolism	0	0	10000	0		3.1.1.5		KEGG
R1121	Deoxylimonate A-ring-lactonohydrolase	g3pe + h2o => ethla + glyc1p + h	An18g03170	An18g03170		Glycerophospholipid metabolism	0	0	10000	0		3.1.1.46		KEGG
R1122	ATP:ethanolamine O-phosphotransferase	atp + ethla => adp + pea + h	An08g03670	An08g03670		Glycerophospholipid metabolism	0	0	10000	0		2.7.1.82		KEGG
R1123	CTP:ethanolamine-phosphate cytidylyltransferase	ctp + pea => ppi + cdpea	An04g00140	An04g00140		Glycerophospholipid metabolism	0	0	10000	0		2.7.7.14		KEGG
R1124	CDPethanolamine:1,2-diacylglycerol ethanolaminephosphotransferase	cdpea + sedag => cmp + pe + h	(An11g09660 or An16g07870)	An11g09660 An16g07870		Glycerophospholipid metabolism	0	0	10000	0		2.7.8.1		KEGG
R1125	Phosphatidylglycerol cholinephosphohydrolase	pc + h2o => sedag + pcln + h	An01g14940	An01g14940		Glycerophospholipid metabolism	0	0	10000	0		3.1.4.3		KEGG
R1126	Phosphatidylglycerol cholinephosphohydrolase	pe + h2o => sedag + pea + h	An01g14940	An01g14940		Glycerophospholipid metabolism	0	0	10000	0		3.1.4.3		KEGG
R1127	Phosphatidylethanolamine phosphatidohydrolase	pc + h2o => pcpa + choline + 2 h	(An07g02240 or An11g11010 or An15g07040)	An07g02240 An11g11010 An15g07040		Glycerophospholipid metabolism	0	0	10000	0		3.1.4.4		KEGG
R1128	Phosphatidylethanolamine phosphatidohydrolase	pe + h2o => ethla + pcpa + h	(An07g02240 or An11g11010 or An15g07040)	An07g02240 An11g11010 An15g07040		Glycerophospholipid metabolism	0	0	10000	0		3.1.4.4		KEGG
R1129	lysophospholipase	lpc + h2o => g3pc + 0.024 c120 + 0.013 c140 + 0.012 c141 + 0.002 c150 + 0.154 c160 + 0.02 c161 + 0.008 c162 + 0.002 c170 + 0.026 c180 + 0.374 c181 + 0.327 c182 + 0.032 c183 + 0.006 c200	(An09g01240 or An09g04950 or An14g03050)	An09g01240 An09g04950 An14g03050		Glycerophospholipid metabolism	0	0	10000	0		3.1.1.5		KEGG
R1130	Deoxylimonate A-ring-lactonohydrolase	g3pc + h2o => cho + glyc1p + h	An18g03170	An18g03170		Glycerophospholipid metabolism	0	0	10000	0		3.1.4.46		KEGG
R1131	ATP:choline phosphotransferase	atp + cho => adp + pcln + h	An01g11150	An01g11150		Glycerophospholipid metabolism	0	0	10000	0		2.7.1.32		KEGG
R1132	CTP:choline-phosphate cytidylyltransferase	ctp + pcln + h => ppi + cdpcln	An08g00840	An08g00840		Glycerophospholipid metabolism	0	0	10000	0		2.7.7.15		KEGG
R1133	CDP-choline:1-alkyl-2-acetylglycerol cholinephosphotransferase	cdpcln + sedag => cmp + pc + h	An11g09660	An11g09660		Glycerophospholipid metabolism	0	0	10000	0		2.7.8.2		KEGG
R1134	Myo-inositol-1-phosphate synthase	g6p <=> mi1p	An10g00530	An10g00530		Inositol phosphate metabolism	1	-10000	10000	0		5.5.1.4
R1135	Myo-inositol-1(or 4)-monophosphatase	mi1p + h2o => myoi + pi	An03g03700	An03g03700		Inositol phosphate metabolism	0	0	10000	0		3.1.3.25
R1136	inositol oxygenase	myoi + o2 <=> glcunt + h2o + h	An16g04760	An16g04760		Inositol phosphate metabolism	0	0	10000	0		1.13.99.1		KEGG
R1137	Artificial reaction for TGDMIPC	0.25 clcdpdg + 0.25 pccdpdg + 0.25 pecdpdg + 0.25 pscdpdg => cdpdg				Inositol phosphate metabolism	0	0	10000	0
R1138	Phosphatidylinositol synthase	cdpdg + myoi => cmp + pins	An01g14140	An01g14140		Inositol phosphate metabolism	0	0	10000	0		2.7.8.11
R1139	1-phosphatidylinositol 3-kinase/phosphoinositide 3-kinase	atp + pins + h => adp + pinsp	An07g04820	An07g04820		Inositol phosphate metabolism	0	0	10000	0		2.7.1.137
R1140	Serine C-palmitoyltransferase	c160coa + ser => coa + c18dhsph + co2	(An06g01540 and An08g04100)	An06g01540 An08g04100		Inositol phosphate metabolism	0	0	10000	0		2.3.1.50
R1141	1-Phosphatidyl-D-myo-inositol inositolphosphohydrolase	pins + h2o => mi1p + sedag + 2 h	An01g14940	An01g14940		Inositol phosphate metabolism	0	0	10000	0		3.1.4.3		KEGG
R1142	1-Phosphatidyl-D-myo-inositol inositolphosphohydrolase	pins + h2o => mi1p + sedag + 2 h	An01g07280	An01g07280		Inositol phosphate metabolism	0	0	10000	0		4.6.1.13		KEGG
R1143	myo-inositol 2-dehydrogenase	nad + myoi => 2ins + nadh + h	An16g04750	An16g04750		Inositol phosphate metabolism	0	0	10000	0		1.1.1.18		KEGG
R1144	phosphatidylinositol 4-kinase	atp + pins <=> adp + pins4p + h	An13g00110	An13g00110		Inositol phosphate metabolism	0	0	10000	0		2.7.1.67		KEGG
R1145	1-phosphatidylinositol-4-phosphate 5-kinase	atp + pins4p <=> adp + pail45p + h	An11g10410	An11g10410		Inositol phosphate metabolism	0	0	10000	0		2.7.1.68		KEGG
R1146	3-dehydrosphinganine reductase	c18dhsph +h+ nadph => c18sph + nadp	An08g03450	An08g03450		Biosynthesis of precursors	0	0	10000	0		1.1.1.102
R1147	Sphingosine hydroxylase/ syringomycin response protein 2	c18sph + o2 + nadph +h=> c18psph + nadp + h2o	An01g10030	An01g10030		Biosynthesis of precursors	0	0	10000	0		1.14.13.169
R1148	Serine C-palmitoyltransferase	c180coa + ser => coa + c20dhsph + co2	(An06g01540 and An08g04100)	An06g01540 An08g04100		Biosynthesis of precursors	0	0	10000	0		2.3.1.50
R1149	3-dehydrosphinganine reductase	c20dhsph + nadph+h => c20sph + nadp	An08g03450	An08g03450		Biosynthesis of precursors	0	0	10000	0		1.1.1.102
R1150	Sphingosine hydroxylase/ syringomycin response protein 2	c20sph + o2 + nadph+h => c20psph + nadp + h2o	An01g10030	An01g10030		Biosynthesis of precursors	0	0	10000	0		1.14.13.169
R1151	Serine C-palmitoyltransferase	c171coa + ser => coa + c191dhsph + co2	(An06g01540 and An08g04100)	An06g01540 An08g04100		Biosynthesis of precursors	0	0	10000	0		2.3.1.50
R1152	3-dehydrosphinganine reductase	c191dhsph + nadph+h => c191sph + nadp	An08g03450	An08g03450		Biosynthesis of precursors	0	0	10000	0		1.1.1.102
R1153	Ceramide synthase	c18psph + c180coa => cerb1a + coa	(An04g00600 or An04g10300 or An11g00990)	An04g00600 An04g10300 An11g00990		Biosynthesis of Cerebrin 2	0	0	10000	0		2.3.1.24
R1154	Ceramide synthase	c18psph + c181coa => cerb1b + coa	(An04g00600 or An04g10300 or An11g00990)	An04g00600 An04g10300 An11g00990		Biosynthesis of Cerebrin 3	0	0	10000	0		2.3.1.24
R1155	Ceramide synthase	c20psph + c180coa => cerb1c + coa	(An04g00600 or An04g10300 or An11g00990)	An04g00600 An04g10300 An11g00990		Biosynthesis of Cerebrin 4	0	0	10000	0		2.3.1.24
R1156	Ceramide synthase	c20psph + c181coa => cerb1d + coa	(An04g00600 or An04g10300 or An11g00990)	An04g00600 An04g10300 An11g00990		Biosynthesis of Cerebrin 5	0	0	10000	0		2.3.1.24
R1157	Artificial reaction	0.25 cerb1a + 0.25 cerb1b + 0.25 cerb1c + 0.25 cerb1d => cerb1				Biosynthesis of Cerebrin 6	0	0	10000	0
R1158	Ceramide synthase	c18sph + c180coa => cerb2a + coa	(An04g00600 or An04g10300 or An11g00990)	An04g00600 An04g10300 An11g00990		Biosynthesis of Cerebrin 3	0	0	10000	0		2.3.1.24
R1159	Ceramide synthase	c18sph + c181coa => cerb2b + coa	(An04g00600 or An04g10300 or An11g00990)	An04g00600 An04g10300 An11g00990		Biosynthesis of Cerebrin 4	0	0	10000	0		2.3.1.24
R1160	Ceramide synthase	c20sph + c180coa => cerb2c + coa	(An04g00600 or An04g10300 or An11g00990)	An04g00600 An04g10300 An11g00990		Biosynthesis of Cerebrin 5	0	0	10000	0		2.3.1.24
R1161	Ceramide synthase	c20sph + c181coa => cerb2d + coa	(An04g00600 or An04g10300 or An11g00990)	An04g00600 An04g10300 An11g00990		Biosynthesis of Cerebrin 6	0	0	10000	0		2.3.1.24
R1162	Artificial reaction	0.25 cerb2a + 0.25 cerb2b + 0.25 cerb2c + 0.25 cerb2d => cerb2				Biosynthesis of Cerebrin 7	0	0	10000	0
R1163	2-hydroxyacylsphingosine 1-beta-galactosyltransferase	udpgal + cerb2a => udp + galcera	An04g08370	An04g08370		Biosynthesis of Galactocerebroside	0	0	10000	0		2.4.1.45
R1164	2-hydroxyacylsphingosine 1-beta-galactosyltransferase	udpgal + cerb2b => udp + galcerb	An04g08370	An04g08370		Biosynthesis of Galactocerebroside	0	0	10000	0		2.4.1.45
R1165	Artifical reaction	0.5 galcera + 0.5 galcerb => galcer				Biosynthesis of Galactocerebroside	0	0	10000	0
R1166	Ceramide synthase	c191sph + c180coa => cereb1 + coa	(An04g00600 or An04g10300 or An11g00990)	An04g00600 An04g10300 An11g00990		Biosynthesis of Glucocerebroside 2	0	0	10000	0		2.3.1.24
R1167	2-hydroxyacylsphingosine 1-beta-glucosyltransferase	udpg + cereb1 => udp + glucer1	An07g03380	An07g03380		Biosynthesis of Glucocerebroside 3	0	0	10000	0		2.4.1.80
R1168	Ceramide synthase	c191sph + c181coa => cereb2 + coa	(An04g00600 or An04g10300 or An11g00990)	An04g00600 An04g10300 An11g00990		Biosynthesis of Glucocerebroside 3	0	0	10000	0		2.3.1.24
R1169	2-hydroxyacylsphingosine 1-beta-glucosyltransferase	udpg + cereb2 => udp + glucer2	An07g03380	An07g03380		Biosynthesis of Glucocerebroside 4	0	0	10000	0		2.4.1.80
R1170	IPC synthase, mannosyl diphosphorylinositol ceramide synthase	cerb2 + pins => ipc + h2o	An14g05320	An14g05320		Biosynthesis of ceramide-P-inositol and trigalactosyldimannosylinositolphosphorylceramide (GPSL G)	0	0	10000	0		2.-.-.-
R1171	MIPC synthase	ipc + gdpman => mipc + gdp	(An05g02310 or An09g00100 or An15g00630)	An05g02310 An09g00100 An15g00630		Biosynthesis of ceramide-P-inositol and trigalactosyldimannosylinositolphosphorylceramide (GPSL G)	0	0	10000	0
R1172	MIPC synthase	mipc + gdpman => dmipc + gdp	(An05g02310 or An09g00100 or An15g00630)	An05g02310 An09g00100 An15g00630		Biosynthesis of ceramide-P-inositol and trigalactosyldimannosylinositolphosphorylceramide (GPSL G)	0	0	10000	0
R1173	Galactosyltransferase	udpgal + dmipc => gdmipc + udp	(An02g09940 and An04g04630 and An04g05940 and An07g06430 and An12g01880 and An14g03910 and An14g07140 and An15g00920 and An15g03330 and An15g06230 and An18g00730 and An18g02170)	An02g09940 An04g04630 An04g05940 An07g06430 An12g01880 An14g03910 An14g07140 An15g00920 An15g03330 An15g06230 An18g00730 An18g02170		Biosynthesis of ceramide-P-inositol and trigalactosyldimannosylinositolphosphorylceramide (GPSL G)	0	0	10000	0		2.4.1.-
R1174	Galactosyltransferase	udpgal + gdmipc => dgdmipc + udp	(An02g09940 and An04g04630 and An04g05940 and An07g06430 and An12g01880 and An14g03910 and An14g07140 and An15g00920 and An15g03330 and An15g06230 and An18g00730 and An18g02170)	An02g09940 An04g04630 An04g05940 An07g06430 An12g01880 An14g03910 An14g07140 An15g00920 An15g03330 An15g06230 An18g00730 An18g02170		Biosynthesis of ceramide-P-inositol and trigalactosyldimannosylinositolphosphorylceramide (GPSL G)	0	0	10000	0		2.4.1.-
R1175	Galactosyltransferase	udpgal + dgdmipc => tgdmipc + udp	(An02g09940 and An04g04630 and An04g05940 and An07g06430 and An12g01880 and An14g03910 and An14g07140 and An15g00920 and An15g03330 and An15g06230 and An18g00730 and An18g02170)	An02g09940 An04g04630 An04g05940 An07g06430 An12g01880 An14g03910 An14g07140 An15g00920 An15g03330 An15g06230 An18g00730 An18g02170		Biosynthesis of ceramide-P-inositol and trigalactosyldimannosylinositolphosphorylceramide (GPSL G)	0	0	10000	0		2.4.1.-
R1176	3-hydroxy-3-methylglutaryl coenzyme A synthase	accoa + aaccoa + h2o <=> h3mcoa + coa + 2 h	(An02g06320 or An07g04260)	An02g06320 An07g04260		Biosynthesis of Lanosterol	1	-10000	10000	0		2.3.3.10
R1177	3-hydroxy-3-methylglutaryl-coenzyme A (HMG-CoA) reductase isozyme	h3mcoa + 2 nadph <=> mvl + coa + 2 nadp	(An04g00610 or An07g08280 or An09g03240 or An13g04000)	An04g00610 An07g08280 An09g03240 An13g04000		Biosynthesis of Lanosterol	1	-10000	10000	0		1.1.1.34
R1178	Mevalonate kinase	atp + mvl => adp + pmvl + h	An04g02190	An04g02190		Biosynthesis of Lanosterol	0	0	10000	0		2.7.1.36
R1179	Phosphomevalonate kinase	atp + pmvl => adp + ppmvl + h	An14g04010	An14g04010		Biosynthesis of Lanosterol	0	0	10000	0		2.7.4.2
R1180	Diphosphomevalonate decarboxylase	atp + ppmvl => adp + pi + ippp + co2	An04g01540	An04g01540		Biosynthesis of Lanosterol	0	0	10000	0		4.1.1.33
R1181	Isopentenyl diphosphate:dimethylallyl diphosphate isomerase (IPP isomerase)	ippp <=> dmpp + h	An08g07570	An08g07570		Biosynthesis of Lanosterol	1	-10000	10000	0		5.3.3.2
R1182	Prenyltransferase	dmpp + ippp => gpp + ppi	(An02g10350 or An03g00860 or An08g06160)	An02g10350 An03g00860 An08g06160		Biosynthesis of Lanosterol	0	0	10000	0		2.5.1.1
R1183	Farnesyl diphosphate synthetase (FPP synthetase)	gpp + ippp => fpp + ppi	(An02g10350 or An03g00860 or An08g06160)	An02g10350 An03g00860 An08g06160		Biosynthesis of Lanosterol	0	0	10000	0		2.5.1.10
R1184	Squalene synthase	2 fpp + nadph + h => nadp + sql + 2 ppi	(An02g11000 or An12g01890)	An02g11000 An12g01890		Biosynthesis of Lanosterol	0	0	10000	0		2.5.1.21
R1185	Squalene monooxygenase	sql + o2 + nadph + h => s23e + nadp + h2o	An03g03770	An03g03770		Biosynthesis of Lanosterol	0	0	10000	0		1.14.14.17
R1186	2,3-oxidosqualene-lanosterol cyclase	s23e => lnst	An09g06490	An09g06490		Biosynthesis of Lanosterol	0	0	10000	0		5.4.99.7
R1187	trans,trans-farnesyl-diphosphate:isopentenyl-diphosphate farnesyltranstransferase	fpp + ippp => ppi + ggpp + h	(An08g06160 or An03g00860)	An08g06160 An03g00860		Terpenoid backbone biosynthesis	0	0	10000	0		2.5.1.29		KEGG
R1188	geranylgeranyl-diphosphate:isopentenyl-diphosphate transtransferase	ggpp + ippp => pd + ppi + h	An11g10370	An11g10370		Terpenoid backbone biosynthesis	0	0	10000	0		2.5.1.82		KEGG
R1189	sterol 14-demethylase	lnst + 3 o2 + 3 nadph + 3 h => dctol + for + 3 nadp + 4 h2o	(An11g02230 or An13g00090)	An11g02230 An13g00090		Biosynthesis of Zymosterol and Ergosterol	0	0	10000	0		1.14.13.70
R1190	sterol 14-demethylase	dctol + 3 o2 + 3 nadph + 3 h => dcdol + for + 3 nadp + 4 h2o	(An01g07000 or An18g03480)	( An01g07000 or An18g03480 )		Biosynthesis of Zymosterol and Ergosterol	0	0	10000	0		1.3.1.70		KEGG
R1191	C-4 sterol methyl oxidase (ERG25)	dcdol + 3 nadph + 3 o2 => dcda + 3 nadp				Biosynthesis of Zymosterol and Ergosterol	0	0	10000	0		1.14.13.72
R1192		dcda + nadp => cdol + nadph + h + co2	An15g03090	An15g03090		Biosynthesis of Zymosterol and Ergosterol	0	0	10000	0		1.1.1.170
R1193	4alpha-methylzymosterol:NADP+ 3-oxidoreductase	cdol + nadph + h => cda + nadp				Biosynthesis of Zymosterol and Ergosterol	0	0	10000	0		1.1.1.270
R1194		cda => zymst				Biosynthesis of Zymosterol and Ergosterol	0	0	10000	0
R1195	S-adenosyl-methionine delta-24-sterol-C-methyltransferase (ERG6)	zymst + sam => fest + sah + h	(An04g04210 or An14g01590)	An04g04210 An14g01590		Biosynthesis of Zymosterol and Ergosterol	0	0	10000	0		2.1.1.41
R1196	C-8 sterol isomerase (ERG1)	fest <=> epst	An01g03350	An01g03350		Biosynthesis of Zymosterol and Ergosterol	1	-10000	10000	0
R1197	C-5 sterol desaturase (ERG3)	epst => dehyd	An15g00150	An15g00150		Biosynthesis of Zymosterol and Ergosterol	0	0	10000	0		1.14.21.6
R1198	C-22 sterol desaturase (ERG5)	dehyd + nadph => nadp + ergot + h	(An01g02810 or An11g03230)	An01g02810 An11g03230		Biosynthesis of Zymosterol and Ergosterol	0	0	10000	0		EG5
R1199	C-24 sterol reductase (ERG4)	ergot + nadph => ergost + nadp + h	An07g09690	An07g09690		Biosynthesis of Zymosterol and Ergosterol	0	0	10000	0		1.3.1.71
R1200	Glycerol-3-phosphate O-acyltransferase	0.074 c160acp + 0.222 c181acp + 0.704 c182acp + gl3p => acp + semagp	(An18g01960 or An14g03360)	An18g01960 An14g03360		Metabolism of Ergosterol esters	0	0	10000	0		2.3.1.15
R1201	1-acylglycerol-3-phosphate O-acyltransferase	0.074 c160acp + 0.222 c181acp + 0.704 c182acp + semagp => acp + sedagp	(An04g03220 or An12g03960 or An15g00450)	An04g03220 An12g03960 An15g00450		Metabolism of Ergosterol esters	0	0	10000	0		2.3.1.51
R1202	phosphatidate phosphatase	sedagp + h2o => sedag + pi	(An01g12610 or An11g05330)	An01g12610 An11g05330		Metabolism of Ergosterol esters	0	0	10000	0		3.1.3.4
R1203	sterol O-acyltransferase	sedag + ergost => semag + ergose	An18g04660	An18g04660		Metabolism of Ergosterol esters	0	0	10000	0		2.3.1.73
R1204	sterol esterase	ergose + h2o => ergost + 0.074 c160 + h+0.222 c181 + 0.704 c182	(An04g03220 or An07g04200)	An04g03220 An07g04200		Metabolism of Ergosterol esters	0	0	10000	0		3.1.1.13
R1205	Acylglycerol lipase	semag + h2o => 0.074 c160 + 0.222 c181 + h + 0.704 c182 + gl	An11g03380	An11g03380		Metabolism of Ergosterol esters	0	0	10000	0		3.1.1.23
R1206	Glycerol-3-phosphate O-acyltransferase	0.024 c120acp + 0.013 c140acp + 0.012 c141acp + 0.002 c150acp + 0.154 c160acp + 0.02 c161acp + 0.008 c162acp + 0.002 c170acp + 0.026 c180acp + 0.374 c181acp + 0.327 c182acp + 0.032 c183acp + 0.006 c200acp + gl3p=> acp + maglyp	(An14g03360 or An18g01960)	An14g03360 An18g01960		Glycerolipid biosynthesis	0	0	10000	0		2.3.1.15
R1207	phosphatidate phosphatase	maglyp + h2o => magly + pi	(An01g12610 or An11g05330)	An01g12610 An11g05330		Glycerolipid biosynthesis	0	0	10000	0		3.1.3.4
R1208	Glycerol-3-phosphate O-acyltransferase	0.024 c120acp + 0.013 c140acp + 0.012 c141acp + 0.002 c150acp + 0.154 c160acp + 0.02 c161acp + 0.008 c162acp + 0.002 c170acp + 0.026 c180acp + 0.374 c181acp + 0.327 c182acp + 0.032 c183acp + 0.006 c200acp + maglyp => acp + daglyp	(An04g03220 or An12g03960 or An15g00450)	An04g03220 An12g03960 An15g00450		Glycerolipid biosynthesis	0	0	10000	0		2.3.1.51
R1209	phosphatidate phosphatase	daglyp + h2o => dagly + pi	(An01g12610 or An11g05330)	An01g12610 An11g05330		Glycerolipid biosynthesis	0	0	10000	0		3.1.3.4
R1210	1-acylglycerol-3-phosphate acyltransferase	0.024 c120acp + 0.013 c140acp + 0.012 c141acp + 0.002 c150acp + 0.154 c160acp + 0.02 c161acp + 0.008 c162acp + 0.002 c170acp + 0.026 c180acp + 0.374 c181acp + 0.327 c182acp + 0.032 c183acp + 0.006 c200acp + dagly => tagly + acp	An12g03600	An12g03600		Glycerolipid biosynthesis	0	0	10000	0		2.3.1.20
R1211	1-acylglycerol-3-phosphate acyltransferase	0.024 c120acp + 0.013 c140acp + 0.012 c141acp + 0.002 c150acp + 0.154 c160acp + 0.02 c161acp + 0.008 c162acp + 0.002 c170acp + 0.026 c180acp + 0.374 c181acp + 0.327 c182acp + 0.032 c183acp + 0.006 c200acp + dagly => tagly + acp	An16g03640	An16g03640		Glycerolipid biosynthesis	0	0	10000	0		2.3.1.158
R1212	Triacylglycerol lipase	tagly + h2o => dagly + 0.024 c120 + 0.013 c140 + 0.012 c141 + 0.002 c150 + 0.154 c160 + 0.02 c161 + 0.008 c162 + 0.002 c170 + 0.026 c180 + 0.374 c181 + 0.327 c182 + 0.032 c183 + 0.006 c200	(An03g02820 or An04g03220 or An08g00620 or An09g02180 or An07g00440)	An03g02820 An04g03220 An08g00620 An09g02180 An07g00440		Glycerolipid biosynthesis	0	0	10000	0		3.1.1.3
R1213	Triacylglycerol lipase	dagly + h2o => magly + 0.024 c120 + 0.013 c140 + 0.012 c141 + 0.002 c150 + 0.154 c160 + 0.02 c161 + 0.008 c162 + 0.002 c170 + 0.026 c180 + 0.374 c181 + 0.327 c182 + 0.032 c183 + 0.006 c200	(An03g02820 or An04g03220 or An08g00620 or An09g02180 or An07g00440)	An03g02820 An04g03220 An08g00620 An09g02180 An07g00440		Glycerolipid biosynthesis	0	0	10000	0		3.1.1.3
R1214	ATP:(R)-glycerate 3-phosphotransferase	atp + g => adp + 3pg + h	An14g01000	An14g01000		Glycerolipid biosynthesis	0	0	10000	0		2.7.1.31		KEGG
R1215	D-Glyceraldehyde:NAD+ oxidoreductase	g + nadh + 2 h <=> glyal + nad + h2o	(An08g07290 or An10g00850)	An08g07290 An10g00850		Glycerolipid biosynthesis	1	-10000	10000	0		1.2.1.3		KEGG
R1216	primary_alcohol:NADP+ oxidoreductase	glyal + nadph + h <=> gl + nadp	An16g02510	An16g02510		Glycerolipid biosynthesis	1	-10000	10000	0		1.1.1.2		KEGG
R1217	ATP:glycerol 3-phosphotransferase	atp + gl => adp + glyc1p + h	An04g04890	An04g04890		Glycerolipid biosynthesis	0	0	10000	0		2.7.1.30		KEGG
R1218	sn-glycerol-3-phosphate phosphohydrolase	gl3p+ h2o => gl + pi	An08g02530	An08g02530		Glycerolipid biosynthesis	0	0	10000	0		3.1.3.21		KEGG
R1219	glycerol:NADP+ 2-oxidoreductase (glycerone-forming)	gl + nadp <=> glyn + nadph + h	An04g10070	An04g10070		Glycerolipid biosynthesis	1	-10000	10000	0		1.1.1.156		KEGG
R1220	ATP:glycerone phosphotransferase	atp + glyn => adp + t3p2 + h	An14g06500	An14g06500		Glycerolipid biosynthesis	0	0	10000	0		2.7.1.29		KEGG
R1221	UDPgalactose:1,2-diacylglycerol 3-beta-D-galactosyltransferase	dagly + udpgal <=> udp + mgdg				Mono- and di-galactosyldiglyceride biosynthesis	1	-10000	10000	0		2.4.1.46
R1222	Galactolipid galactosyltransferase	mgdg + udpgal <=> udp + dgdg				Mono- and di-galactosyldiglyceride biosynthesis	1	-10000	10000	0		2.4.1.184
R1223	lipid galactosyltransferase	c181coa + udpg + h2o <=> mgc181 + udp + coa	(An02g09940 and An04g04630 and An04g05940 and An07g06430 and An12g01880 and An14g03910 and An14g07140 and An15g00920 and An15g03330 and An15g06230 and An18g00730 and An18g02170)	An02g09940 An04g04630 An04g05940 An07g06430 An12g01880 An14g03910 An14g07140 An15g00920 An15g03330 An15g06230 An18g00730 An18g02170		Monoglucosyloxyoctadecenoic acid	1	-10000	10000	0		2.4.1.-
R1224	Artificial reaction, chlor left out	4 accoa + 1 malcoa + 1 phe => 5 coa + ota	An10g00140	An10g00140		Ochratoxin A biosynthesis	0	0	10000	0
R1225	Artifical protein synthesis reaction	65 ala + 20 arg + 25 asn + 44 asp + 10 cys + 17 gln + 25 glu + 46 gly + 4 his + 24 ile + 48 leu + 13 lys + 3 met + 22 phe + 22 pro + 88 ser + 74 thr + 20 trp + 27 tyr + 42 val + 2554 atp => 2554 adp + 2554 pi + gamyl[e] + 2554 h	An03g06550	An03g06550		Glucoamylase production	0	0	10000	0		3.2.1.3
R1226	Artifical protein synthesis reaction	0.622 ala + 0.226 arg + 0.452 asn + 0.773 asp + 0.170 cys + 0.283 gln + 0.320 glu + 0.754 gly + 0.132 his + 0.509 ile + 0.716 leu + 0.189 lys + 0.151 met + 0.264 phe + 0.358 pro + 1.018 ser + 0.716 thr + 0.207 trp + 0.660 tyr + 0.603 val + 39.37 atp => 39.37 adp + 39.37 pi + aamyl[e]				Alphaamylase production	0	0	10000	0
R1227	Sulfite reductase	h2so3 + 3 nadph <=> h2s + 3 nadp + 3 h2o	(An11g06670 and An15g05770)	An11g06670 An15g05770		Sulfur metabolism	1	-10000	10000	0		1.8.1.2
R1228	ATP sulfurylase	slf + atp +h=> ppi + aps	An11g09790	An11g09790		Sulfur metabolism	0	0	10000	0		2.7.7.4
R1229	Adenylylsulfate kinase	aps + atp => adp + paps + h	(An08g02990 or An11g09790)	An08g02990 An11g09790		Sulfur metabolism	0	0	10000	0		2.7.1.25
R1230	PAPS reductase	paps + rthio => othio + h2so3 + pap	An11g09780	An11g09780		Sulfur metabolism	0	0	10000	0		1.8.4.8
R1231	Choline sulphatase	choslf + h2o <=> cho + slf	An08g08950	An08g08950		Sulfur metabolism	1	-10000	10000	0		3.1.6.6
R1232	choline sulfotransferase	paps + cho <=> pap + choslf				Sulfur metabolism	1	-10000	10000	0		2.8.2.6
R1233	3' - 5' bisphosphate nucleotidase	pap + h2o => amp + pi	An11g06820	An11g06820		Sulfur metabolism	0	0	10000	0		3.1.3.7
R1234	Sulfur dioxygenase	h2so3 <=> s + o2 + h2o				Sulfur metabolism	1	-10000	10000	0		1.13.11.18
R1235	Sulfite:oxygen oxidoreductase	h2so3 + o2 + h2o <=> s + h2o2	An08g08910	An08g08910		Sulfur metabolism	1	-10000	10000	0		1.8.3.1		KEGG
R1236	Nitrate reductase (niaD)	hno3 + nadph + h=> hno2 + nadp + h2o	(An07g08910 or An08g05610)	An07g08910 An08g05610		Nitrogen metabolism	0	0	10000	0		1.7.1.3
R1237	Nitrate reductase (niaD)	hno3 + nadph + h => hno2 + nadp + h2o	(An07g08910 or An08g05610)	An07g08910 An08g05610		Nitrogen metabolism	0	0	10000	0		1.7.1.2		KEGG
R1238	Nitrate reductase (niaD)	hno3 + nadh + h => hno2 + nad + h2o	An07g08910	An07g08910		Nitrogen metabolism	0	0	10000	0		1.7.1.1		KEGG
R1239	Nitrite reductase	hno2 + 3 nadph + 5 h => nh4oh + 3 nadp + h2o	An08g05640	An08g05640		Nitrogen metabolism	0	0	10000	0		1.7.1.4
R1240	Nitrite reductase	hno2 + 3 nadh + 5 h => nh4oh + 3 nad + h2o	An08g05640	An08g05640		Nitrogen metabolism	0	0	10000	0		1.7.1.4		KEGG
R1241	Non enzymatic reaction	nh4oh <=> nh3 + h2o				Nitrogen metabolism	0	0	10000	0
R1242	Urea carboxylase	urea + atp + h2o + co2 <=> adp + pi + ureac + 2 h	An01g13810	An01g13810		Nitrogen metabolism	1	-10000	10000	0		6.3.4.6
R1243	Allophanate hydrolase	ureac + h2o => 2 nh3 + 2 co2	An01g13810	An01g13810		Nitrogen metabolism	0	0	10000	0		3.5.1.54
R1244	Nitrilase	acnl => inac + nh3	(An16g00550 or An06g01960)	An16g00550 An06g01960		Nitrogen metabolism	0	0	10000	0		3.5.5.1
R1245	Urease	urea + h2o + 2 h => co2 + 2 nh3	An01g03550	An01g03550		Nitrogen metabolism	0	0	10000	0		3.5.1.5
R1246	L-alanine:tRNA(Ala) ligase (AMP-forming)	atp + ala+ trna => amp + tRNAAla + ppi	An16g09320	An16g09320		Aminoacyl-tRNA biosynthesis	0	0	10000	0		6.1.1.7		KEGG
R1247	L-aspartate:tRNA(Asp) ligase (AMP-forming)	atp + asp + trna => amp + tRNAAsp + ppi	(An04g03110 or An07g06000 or An01g05630)	An04g03110 An07g06000 An01g05630		Aminoacyl-tRNA biosynthesis	0	0	10000	0		6.1.1.12		UniprotKB
R1248	L-aspartate:tRNA(Asp) ligase (AMP-forming)	atp[m] + asp[m] + trna[m] => amp[m] + tRNAAsp[m] + ppi[m]	(An04g03110 or An07g06000 or An01g05630)	An04g03110 An07g06000 An01g05630		Aminoacyl-tRNA biosynthesis	0	0	10000	0		6.1.1.12		UniprotKB
R1249	L-asparagine:tRNA(Asn) ligase (AMP-forming)	atp[m] + asn[m] + trna[m] => amp[m] + tRNAAsn[m] + ppi[m]	(An02g14080 or An16g03130)	An02g14080 An16g03130		Aminoacyl-tRNA biosynthesis	0	0	10000	0		6.1.1.22		UniprotKB
R1250	L-asparagine:tRNA(Asn) ligase (AMP-forming)	atp + asn + trna => amp + tRNAAsn + ppi	(An02g14080 or An16g03130)	An02g14080 An16g03130		Aminoacyl-tRNA biosynthesis	0	0	10000	0		6.1.1.22		UniprotKB
R1251	aspartyl-tRNA(Asn)/glutamyl-tRNA(Gln) amidotransferase subunit A	atp + asn + tRNAAsp + h2o => adp + tRNAAsn + asp + h + pi	An02g07260	An02g07260		Aminoacyl-tRNA biosynthesis	0	0	10000	0		6.3.5.7		KEGG
R1252	L-arginine:tRNA(Arg) ligase (AMP-forming)	atp + arg + trna => amp + tRNAArg + ppi	An02g04880	An02g04880		Aminoacyl-tRNA biosynthesis	0	0	10000	0		6.1.1.19		UniprotKB
R1253	L-proline:tRNA(Pro) ligase (AMP-forming)	atp + pro + trna => amp + tRNAPro + ppi	(An15g06360 or An08g02860)	An15g06360 An08g02860		Aminoacyl-tRNA biosynthesis	0	0	10000	0		6.1.1.15		UniprotKB
R1254	L-cysteine:tRNA(Cys) ligase (AMP-forming)	atp + cys + trna => amp + tRNACys + ppi	An14g05260	An14g05260		Aminoacyl-tRNA biosynthesis	0	0	10000	0		6.1.1.16		UniprotKB
R1255	L-glutamate:tRNA(Glu) ligase (AMP-forming)	atp[m] + glu[m] + trna[m] => amp[m] + tRNAGlu[m] + ppi[m]	(An15g06680 or An09g05970)	An15g06680 An09g05970		Aminoacyl-tRNA biosynthesis	0	0	10000	0		6.1.1.17		UniprotKB
R1256	L-glutamate:tRNA(Glu) ligase (AMP-forming)	atp + glu + trna => amp + tRNAGlu + ppi	(An15g06680 or An09g05970)	An15g06680 An09g05970		Aminoacyl-tRNA biosynthesis	0	0	10000	0		6.1.1.17		UniprotKB
R1257	L-glutamine:tRNA(Gln) ligase (AMP-forming)	atp + gln + trna => amp + tRNAGln + ppi	An03g01280	An03g01280		Aminoacyl-tRNA biosynthesis	0	0	10000	0		6.1.1.18		UniprotKB
R1258	L-glutamine:tRNA(Gln) ligase (AMP-forming)	atp[m] + gln[m] + trna[m] => amp[m] + tRNAGln[m] + ppi[m]	An03g01280	An03g01280		Aminoacyl-tRNA biosynthesis	0	0	10000	0		6.1.1.18		UniprotKB
R1259	glutaminyl-tRNA synthase (glutamine-hydrolysing)	atp + gln + tRNAGlu + h2o => adp + tRNAGln + glu + h + pi	An02g07260	An02g07260		Aminoacyl-tRNA biosynthesis	0	0	10000	0		6.3.5.7		KEGG
R1260	L-serine:tRNA(Ser) ligase (AMP-forming)	atp + ser + trna => amp + tRNASer + ppi	(An17g02340 or An02g08600)	An17g02340 An02g08600		Aminoacyl-tRNA biosynthesis	0	0	10000	0		6.1.1.11		UniprotKB
R1261	glycine:tRNA(Gly) ligase (AMP-forming)	atp + gly + trna => amp + ppi + tRNAGly	(An12g02240 or An17g01977)	An12g02240 An17g01977		Aminoacyl-tRNA biosynthesis	0	0	10000	0		6.1.1.14		UniprotKB
R1262	L-threonine:tRNA(Thr) ligase (AMP-forming)	atp[m] + thr[m] + trna[m] => amp[m] + tRNAThr[m] + ppi[m]	(An01g10990 or An01g09500)	An01g10990 An01g09500		Aminoacyl-tRNA biosynthesis	0	0	10000	0		6.1.1.3		UniprotKB
R1263	L-threonine:tRNA(Thr) ligase (AMP-forming)	atp + thr + trna => amp + tRNAThr + ppi	(An01g10990 or An01g09500)	An01g10990 An01g09500		Aminoacyl-tRNA biosynthesis	0	0	10000	0		6.1.1.3		UniprotKB
R1264	L-histidine:tRNA(His) ligase (AMP-forming)	atp + his + trna => amp + tRNAHis + ppi	An01g08490	An01g08490		Aminoacyl-tRNA biosynthesis	0	0	10000	0		6.1.1.21		UniprotKB
R1265	L-isoleucine:tRNA(Ile) ligase (AMP-forming)	atp + ile + trna => amp + tRNAIle + ppi	(An08g06770 or An12g01480)	An08g06770 An12g01480		Aminoacyl-tRNA biosynthesis	0	0	10000	0		6.1.1.5		UniprotKB
R1266	L-isoleucine:tRNA(Ile) ligase (AMP-forming)	atp[m] + ile[m] + trna[m] => amp[m] + tRNAIle[m] + ppi[m]	(An08g06770 or An12g01480)	An08g06770 An12g01480		Aminoacyl-tRNA biosynthesis	0	0	10000	0		6.1.1.5		UniprotKB
R1267	L-valine:tRNAVal ligase (AMP-forming)	atp + val + trna => amp + tRNAVal + ppi	An16g08020	An16g08020		Aminoacyl-tRNA biosynthesis	0	0	10000	0		6.1.1.9		UniprotKB
R1268	L-leucine:tRNA(Leu) ligase (AMP-forming)	atp + leu + trna => amp + tRNALeu + ppi	(An06g01830 or An15g00420)	An06g01830 An15g00420		Aminoacyl-tRNA biosynthesis	0	0	10000	0		6.1.1.4		UniprotKB
R1269	L-lysine:tRNALys ligase (AMP-forming)	atp + lys + trna => amp + tRNALys + ppi	(An01g03650 or An11g02400)	An01g03650 An11g02400		Aminoacyl-tRNA biosynthesis	0	0	10000	0		6.1.1.6		UniprotKB
R1270	L-methionine:tRNAMet ligase (AMP-forming)	atp + met + trna => amp + tRNAMet + ppi	(An04g02230 or An08g00510)	An04g02230 An08g00510		Aminoacyl-tRNA biosynthesis	0	0	10000	0		6.1.1.10		UniprotKB
R1271	L-methionine:tRNAMet ligase (AMP-forming)	atp[m] + met[m] + trna[m] => amp[m] + tRNAMet[m] + ppi[m]	(An04g02230 or An08g00510)	An04g02230 An08g00510		Aminoacyl-tRNA biosynthesis	0	0	10000	0		6.1.1.10		UniprotKB
R1272	L-tyrosine:tRNA(Tyr) ligase (AMP-forming)	atp + tyr + trna => amp + tRNATyr + ppi	(An04g03060 or An02g02010)	An04g03060 An02g02010		Aminoacyl-tRNA biosynthesis	0	0	10000	0		6.1.1.1		UniprotKB
R1273	L-tyrosine:tRNA(Tyr) ligase (AMP-forming)	atp[m] + tyr[m] + trna[m] => amp[m] + tRNATyr[m] + ppi[m]	(An04g03060 or An02g02010)	An04g03060 An02g02010		Aminoacyl-tRNA biosynthesis	0	0	10000	0		6.1.1.1		UniprotKB
R1274	L-tryptophan -tRNA(Trp) ligase (AMP-forming)	atp + trp + trna => amp + tRNATrp + ppi	An09g03950	An09g03950		Aminoacyl-tRNA biosynthesis	0	0	10000	0		6.1.1.2		UniprotKB
R1275	L-phenylalanine:tRNA(Ala) ligase (AMP-forming)	atp + phe + trna => amp + tRNAPhe + ppi	(An18g03300 and An02g01740)	An18g03300 An02g01740		Aminoacyl-tRNA biosynthesis	0	0	10000	0		6.1.1.20		UniprotKB
R1276	L-tryptophan:tRNA(Trp) ligase (AMP-forming)	atp[m] + trp[m] + trna[m] => amp[m] + tRNATrp[m] + ppi[m]	An09g03950	An09g03950		Aminoacyl-tRNA biosynthesis	0	0	10000	0		6.1.1.2		UniprotKB
R1277	Artificial protein synthesis (included for connectivity)	tRNATrp[m] + tRNATrp + tRNATyr[m] + tRNATyr + tRNAArg + tRNAIle[m] + tRNAIle + tRNALeu + tRNAMet[m] + tRNAMet + tRNAVal + tRNAGln[m] + tRNAGln + tRNAGlu[m] + tRNAGlu + tRNAPhe + tRNACys + tRNALys + tRNAHis + tRNAPro + tRNAThr[m] + tRNAThr + tRNAAsn[m] + tRNAAsn + tRNAAsp[m] + tRNAAsp + tRNAGly + tRNAAla + tRNASer + tRNAfMet[m] => artificialp + 20 trna + 10 trna[m]				Formation of biomass-artifical protein	0	0	10000	0
R1278	Protein synthesis	1.033 ala + 0.413 arg + 0.209 asn + 0.628 asp + 0.079 cys + 0.899 glu + 0.300 gln + 0.862 gly + 0.205 his + 0.396 ile + 0.704 leu + 0.651 lys + 0.105 met + 0.312 phe + 0.441 pro + 0.628 ser + 0.503 thr + 0.126 trp + 0.205 tyr + 0.536 val => protein				Biomass reactions - Protein formation	0	0	10000	0
R1279	RNA synthesis	0.773 amp + 0.931 gmp + 0.773 cmp + 0.616 ump => rna	(An01g02200 and An01g04380 and An01g05740 and An01g07250 and An01g11950 and An01g12710 and An02g01800 and An02g05460 and An02g11470 and An08g07050 and An09g04100 and An11g01770 and An11g09370 and An12g00720 and An12g00780 and An12g03900 and An13g00280 and An15g00700 and An15g05780 and An15g05790 and An16g07430)	An01g02200 An01g04380 An01g05740 An01g07250 An01g11950 An01g12710 An02g01800 An02g05460 An02g11470 An08g07050 An09g04100 An11g01770 An11g09370 An12g00720 An12g00780 An12g03900 An13g00280 An15g00700 An15g05780 An15g05790 An16g07430		Biomass reactions - RNA formation	0	0	10000	0		2.7.7.6
R1280	DNA synthesis	0.794 damp + 0.826 dcmp + 0.794 dtmp + 0.826 dgmp => dna	(An02g02510 and An02g14830 and An04g02280 and An04g05540 and An07g04130 and An08g02440 and An09g02220 and An11g01950 and An11g09550 and An12g01930 and An12g04490 and An14g06200 and An14g06560 and An15g07150 and An16g03060)	An02g02510 An02g14830 An04g02280 An04g05540 An07g04130 An08g02440 An09g02220 An11g01950 An11g09550 An12g01930 An12g04490 An14g06200 An14g06560 An15g07150 An16g03060		Biomass reactions - DNA formation	0	0	10000	0		2.7.7.7
R1281	Cellwall synthesis	0.043 gag + 0.254 nig + 0.337 psnig + 0.381 ggm + 0.389 14glucan + 2.726 13glucan + 1.623 chit => cellwall				Biomass reactions - Cell wall composition	0	0	10000	0
R1282	Lipids synthesis	0.010083 tagly + 0.001009 dagly + 0.008912 magly + 0.000223 c140 + 0.001480 c160 + 0.000245 c180 + 0.001678 c181 + 0.001664 c182 + 0.000047 c183 + 0.034062 ergost + 0.010038 ergose + 0.030053 mgdg + 0.012374 mgc181 + 0.007859 dgdg + 0.000005 tgdmipc + 0.000030 cerb1 + 0.000031 cerb2 + 0.000025 galcer + 0.000024 glucer1 + 0.000024 glucer2 + 0.001746 cl + 0.015312 pc + 0.000359 ps + 0.034807 pe => …				Biomass reactions - Lipids	0	0	10000	0
R1283	Amino acid pool (mmol/g)	13.74 ala + 3.44 arg + 8.61 asn + 12.47 asp + 1 cys + 44 glu + 51.2 gln + 1 gly + 1.61 his + 0.98 ile + 0.87 leu + 46.5 lys + 0.38 met + 0.44 phe + 0.58 pro + 5.03 ser + 8.82 thr + 6.24 trp + 5.36 tyr + 3.54 val + 5.53 orn => aa				Formation of biomass-free amino acids	0	0	10000	0
R1284	Small metabolites pool	0.00039 icit + 0.013 cit + 0.00091 succ + 0.00007 fum + 0.00065 mal + 0.0017 nad + 0.00018 nadh + 0.00014 nadp + 0.00008 nadph + 0.04 tre + 0.18 mnt + 0.46 gl + 0.3 eol + 0.01 aol => smallm				Biomass reactions - Small molecules pool	0	0	10000	0
R1285	Cofactors pool(included for connectivity)	bt + coa + folate + hemea[m] + thdp + sihm + q + spmd + ptrc + rgt + dsam + riboflavin + pydx + chor + cytcc[m] => cofactors				Biomass reactions - Cofactors pool	0	0	10000	0
R1286	Artificial reaction	0.263 protein + 0.00244 dna + 0.01814 rna + lipids + 0.001 aa + smallm + 0.38 cellwall + 0.0001 cofactors + 61 atp + 61 h2o => 61 adp + 61 pi + biomass				Biomass reactions - Biomass formation	0	0	10000	1
R1287	conversion between ADP and ATP	adp + pi <=> atp + h2o				Artificial reactions	1	0	0	0
R1291	Adenosinetriphosphatase	atp + h2o => adp + pi+ h	(An14g00700 or An16g08820 or An01g13350)	An14g00700 An16g08820 An01g13350		Maintenance requirements (non-growth associated)	0	0	10000	0		3.6.1.3		UniprotKB
R1292	fatty acid peroxisomal transport via ABC system	atp[p] + h2o[p] + c40coa => c40coa[p] + adp[p] + h[p] + pi[p]	(An01g03680 or An08g05780)	An01g03680 An08g05780		Transport, Peroxisomal	0	0	10000	0
R1293	fatty acid peroxisomal transport via ABC system	atp[p] + h2o[p] + c50coa => c50coa[p] + adp[p] + h[p] + pi[p]	(An01g03680 or An08g05780)	An01g03680 An08g05780		Transport, Peroxisomal	0	0	10000	0
R1294	fatty acid peroxisomal transport via ABC system	atp[p] + h2o[p] + c60coa => c60coa[p] + adp[p] + h[p] + pi[p]	(An01g03680 or An08g05780)	An01g03680 An08g05780		Transport, Peroxisomal	0	0	10000	0
R1295	fatty acid peroxisomal transport via ABC system	atp[p] + h2o[p] + c80coa => c80coa[p] + adp[p] + h[p] + pi[p]	(An01g03680 or An08g05780)	An01g03680 An08g05780		Transport, Peroxisomal	0	0	10000	0
R1296	fatty acid peroxisomal transport via ABC system	atp[p] + h2o[p] + c100coa => c100coa[p] + adp[p] + h[p] + pi[p]	(An01g03680 or An08g05780)	An01g03680 An08g05780		Transport, Peroxisomal	0	0	10000	0
R1297	fatty acid peroxisomal transport via ABC system	atp[p] + h2o[p] + c120coa => c120coa[p] + adp[p] + h[p] + pi[p]	(An01g03680 or An08g05780)	An01g03680 An08g05780		Transport, Peroxisomal	0	0	10000	0
R1298	fatty acid peroxisomal transport via ABC system	atp[p] + h2o[p] + c140coa => c140coa[p] + adp[p] + h[p] + pi[p]	(An01g03680 or An08g05780)	An01g03680 An08g05780		Transport, Peroxisomal	0	0	10000	0
R1299	fatty acid peroxisomal transport via ABC system	atp[p] + h2o[p] + c150coa => c150coa[p] + adp[p] + h[p] + pi[p]	(An01g03680 or An08g05780)	An01g03680 An08g05780		Transport, Peroxisomal	0	0	10000	0
R1300	fatty acid peroxisomal transport via ABC system	atp[p] + h2o[p] + c160coa => c160coa[p] + adp[p] + h[p] + pi[p]	(An01g03680 or An08g05780)	An01g03680 An08g05780		Transport, Peroxisomal	0	0	10000	0
R1301	fatty acid peroxisomal transport via ABC system	atp[p] + h2o[p] + c170coa => c170coa[p] + adp[p] + h[p] + pi[p]	(An01g03680 or An08g05780)	An01g03680 An08g05780		Transport, Peroxisomal	0	0	10000	0
R1302	fatty acid peroxisomal transport via ABC system	atp[p] + h2o[p] + c180coa => c180coa[p] + adp[p] + h[p] + pi[p]	(An01g03680 or An08g05780)	An01g03680 An08g05780		Transport, Peroxisomal	0	0	10000	0
R1303	fatty acid peroxisomal transport via ABC system	atp[p] + h2o[p] + c190coa => c190coa[p] + adp[p] + h[p] + pi[p]	(An01g03680 or An08g05780)	An01g03680 An08g05780		Transport, Peroxisomal	0	0	10000	0
R1304	fatty acid peroxisomal transport via ABC system	atp[p] + h2o[p] + c200coa => c200coa[p] + adp[p] + h[p] + pi[p]	(An01g03680 or An08g05780)	An01g03680 An08g05780		Transport, Peroxisomal	0	0	10000	0
R1305	ADP/ATP transporter, peroxisomal	adp[p] + atp + h[p] => adp + atp[p] + h	An01g04690	An01g04690		Transport, Peroxisomal	0	0	10000	0
R1306	Acetoacetyl-CoA transporter	aaccoa <=> aaccoa[p]				Transport, Peroxisomal	1	-10000	10000	0
R1307	Acetyl-CoA transporter	accoa <=> accoa[p]				Transport, Peroxisomal	1	-10000	10000	0
R1308	coenzyme A transporter	coa <=> coa[p]	An04g08800	An04g08800		Transport, Peroxisomal	1	-10000	10000	0
R1309	fad+ transporter	fad => fad[p]				Transport, Peroxisomal	1	-10000	10000	0
R1310	fadh2 transporter	fadh2[p] => fadh2				Transport, Peroxisomal	1	-10000	10000	0
R1311	L-Formylkynurenine transporter	fkyn <=> fkyn[p]				Transport, Peroxisomal	1	-10000	10000	0
R1312	Glyoxylate transporter	glx <=> glx[p]				Transport, Peroxisomal	1	-10000	10000	0
R1313	h+ transporter	h <=> h[p]				Transport, Peroxisomal	1	-10000	10000	0
R1314	h2o transporter	h2o <=> h2o[p]				Transport, Peroxisomal	1	-10000	10000	0
R1315	h2o2 transporter	h2o2 => h2o2[p]				Transport, Peroxisomal	0	0	10000	0
R1316	5-hydroxyisourate transporter	hiur <=> hiur[p]				Transport, Peroxisomal	1	-10000	10000	0
R1317	Isocitrate transporter	icit <=> icit[p]				Transport, Peroxisomal	1	-10000	10000	0
R1318	(S)-Malate transporter	mal <=> mal[p]				Transport, Peroxisomal	1	-10000	10000	0
R1319	5,10-Methylenetetrahydrofolate transporter	metthf <=> metthf[p]				Transport, Peroxisomal	1	-10000	10000	0
R1320	5-Methyltetrahydrofolate transporter	mthf <=> mthf[p]				Transport, Peroxisomal	1	-10000	10000	0
R1325	o2 transporter	o2 <=> o2[p]				Transport, Peroxisomal	1	-10000	10000	0
R1326	Propionyl-CoA transporter	propcoa <=> propcoa[p]				Transport, Peroxisomal	1	-10000	10000	0
R1327	Succinate transporter	succ <=> succ[p]				Transport, Peroxisomal	1	-10000	10000	0
R1328	L-Tryptophan transporter	trp => trp[p]				Transport, Peroxisomal	0	0	10000	0
R1329	urate transporter	uric <=> uric[p]	An07g01950	An07g01950		Transport, Peroxisomal	1	-10000	10000	0
R1330	plasma membrane phosphate transporter	pi <=> pi[p]				Transport, Peroxisomal	1	-10000	10000	0
R1331	HCO3- transporter family protein	co2[e] <=> co2	An07g04810	An07g04810		Non-carrier-mediated transport across the cytoplasmastic membrane	1	-10000	10000	0
R1332	h2o transporter	h2o[e] <=> h2o	An14g02450	An14g02450		Non-carrier-mediated transport across the cytoplasmastic membrane	1	-10000	10000	0
R1333	o2 transporter	o2[e] <=> o2	(An09g00320 or An13g03950 or An18g01780 or An18g04090)	An09g00320 An13g03950 An18g01780 An18g04090		Non-carrier-mediated transport across the cytoplasmastic membrane	1	-10000	10000	0
R1334	h2o2 transporter	h2o2[e] <=> h2o2				Non-carrier-mediated transport across the cytoplasmastic membrane	1	-10000	10000	0
R1335	ethanol transporter	eth[e] <=> eth				Non-carrier-mediated transport across the cytoplasmastic membrane	1	-10000	10000	0
R1336	methol transporter	methol[e] <=> methol				Non-carrier-mediated transport across the cytoplasmastic membrane	1	-10000	10000	0
R1337	acetate transporter	ac[e] <=> ac	An04g09680	An04g09680		Non-carrier-mediated transport across the cytoplasmastic membrane	1	-10000	10000	0
R1338	formate/nitrate family transporter	for[e] <=> for	ang:ANI_1_2232104	ang:ANI_1_2232104		Non-carrier-mediated transport across the cytoplasmastic membrane	1	-10000	10000	0
R1339	lactate transporter	lac[e] + h[e] <=> lac + h	An07g02540	An07g02540		Non-carrier-mediated transport across the cytoplasmastic membrane	1	-10000	10000	0
R1340	lactate transporter	llac[e] + h[e] <=> llac + h	An07g02540	An07g02540		Non-carrier-mediated transport across the cytoplasmastic membrane	1	-10000	10000	0
R1341	fatty acid transporter	c40[e] <=> c40	(An02g06440 or An03g01800 or An07g09190 or An16g05150)	An02g06440 An03g01800 An07g09190 An16g05150		Non-carrier-mediated transport across the mitochondrial membrane	1	-10000	10000	0
R1342	fatty acid transporter	c60[e] <=> c60	(An02g06440 or An03g01800 or An07g09190 or An16g05150)	An02g06440 An03g01800 An07g09190 An16g05150		Non-carrier-mediated transport across the mitochondrial membrane	1	-10000	10000	0
R1343	fatty acid transporter	c80[e] <=> c80	(An02g06440 or An03g01800 or An07g09190 or An16g05150)	An02g06440 An03g01800 An07g09190 An16g05150		Non-carrier-mediated transport across the mitochondrial membrane	1	-10000	10000	0
R1344	fatty acid transporter	c100[e] <=> c100	(An02g06440 or An03g01800 or An07g09190 or An16g05150)	An02g06440 An03g01800 An07g09190 An16g05150		Non-carrier-mediated transport across the mitochondrial membrane	1	-10000	10000	0
R1345	fatty acid transporter	c120[e] <=> c120	(An02g06440 or An03g01800 or An07g09190 or An16g05150)	An02g06440 An03g01800 An07g09190 An16g05150		Non-carrier-mediated transport across the mitochondrial membrane	1	-10000	10000	0
R1346	fatty acid transporter	c140[e] <=> c140	(An02g06440 or An03g01800 or An07g09190 or An16g05150)	An02g06440 An03g01800 An07g09190 An16g05150		Non-carrier-mediated transport across the mitochondrial membrane	1	-10000	10000	0
R1347	fatty acid transporter	c141[e] <=> c141	(An02g06440 or An03g01800 or An07g09190 or An16g05150)	An02g06440 An03g01800 An07g09190 An16g05150		Non-carrier-mediated transport across the mitochondrial membrane	1	-10000	10000	0
R1348	fatty acid transporter	c150[e] <=> c150	(An02g06440 or An03g01800 or An07g09190 or An16g05150)	An02g06440 An03g01800 An07g09190 An16g05150		Non-carrier-mediated transport across the mitochondrial membrane	1	-10000	10000	0
R1349	fatty acid transporter	c160[e] <=> c160	(An02g06440 or An03g01800 or An07g09190 or An16g05150)	An02g06440 An03g01800 An07g09190 An16g05150		Non-carrier-mediated transport across the mitochondrial membrane	1	-10000	10000	0
R1350	fatty acid transporter	c161[e] <=> c161	(An02g06440 or An03g01800 or An07g09190 or An16g05150)	An02g06440 An03g01800 An07g09190 An16g05150		Non-carrier-mediated transport across the mitochondrial membrane	1	-10000	10000	0
R1351	fatty acid transporter	c162[e] <=> c162	(An02g06440 or An03g01800 or An07g09190 or An16g05150)	An02g06440 An03g01800 An07g09190 An16g05150		Non-carrier-mediated transport across the mitochondrial membrane	1	-10000	10000	0
R1352	fatty acid transporter	c170[e] <=> c170	(An02g06440 or An03g01800 or An07g09190 or An16g05150)	An02g06440 An03g01800 An07g09190 An16g05150		Non-carrier-mediated transport across the mitochondrial membrane	1	-10000	10000	0
R1353	fatty acid transporter	c171[e] <=> c171	(An02g06440 or An03g01800 or An07g09190 or An16g05150)	An02g06440 An03g01800 An07g09190 An16g05150		Non-carrier-mediated transport across the mitochondrial membrane	1	-10000	10000	0
R1354	fatty acid transporter	c180[e] <=> c180	(An02g06440 or An03g01800 or An07g09190 or An16g05150)	An02g06440 An03g01800 An07g09190 An16g05150		Non-carrier-mediated transport across the mitochondrial membrane	1	-10000	10000	0
R1355	fatty acid transporter	c181[e] <=> c181	(An02g06440 or An03g01800 or An07g09190 or An16g05150)	An02g06440 An03g01800 An07g09190 An16g05150		Non-carrier-mediated transport across the mitochondrial membrane	1	-10000	10000	0
R1356	fatty acid transporter	c182[e] <=> c182	(An02g06440 or An03g01800 or An07g09190 or An16g05150)	An02g06440 An03g01800 An07g09190 An16g05150		Non-carrier-mediated transport across the mitochondrial membrane	1	-10000	10000	0
R1357	fatty acid transporter	c183[e] <=> c183	(An02g06440 or An03g01800 or An07g09190 or An16g05150)	An02g06440 An03g01800 An07g09190 An16g05150		Non-carrier-mediated transport across the mitochondrial membrane	1	-10000	10000	0
R1358	fatty acid transporter	c190[e] <=> c190	(An02g06440 or An03g01800 or An07g09190 or An16g05150)	An02g06440 An03g01800 An07g09190 An16g05150		Non-carrier-mediated transport across the mitochondrial membrane	1	-10000	10000	0
R1359	fatty acid transporter	c191[e] <=> c191	(An02g06440 or An03g01800 or An07g09190 or An16g05150)	An02g06440 An03g01800 An07g09190 An16g05150		Non-carrier-mediated transport across the mitochondrial membrane	1	-10000	10000	0
R1360	fatty acid transporter	c192[e] <=> c192	(An02g06440 or An03g01800 or An07g09190 or An16g05150)	An02g06440 An03g01800 An07g09190 An16g05150		Non-carrier-mediated transport across the mitochondrial membrane	1	-10000	10000	0
R1361	fatty acid transporter	c200[e] <=> c200	(An02g06440 or An03g01800 or An07g09190 or An16g05150)	An02g06440 An03g01800 An07g09190 An16g05150		Non-carrier-mediated transport across the mitochondrial membrane	1	-10000	10000	0
R1362	ATP permease	atp[e] <=> atp	(An01g04690 or An14g00900)	An01g04690 An14g00900		Carrier-mediated transport across the cytoplasmatic membrane	1	-10000	10000	0
R1363	AMP permease	amp[e] <=> amp				Carrier-mediated transport across the cytoplasmatic membrane	1	-10000	10000	0
R1364	Allantoin permease	atn[e] <=> atn				Carrier-mediated transport across the cytoplasmatic membrane	1	-10000	10000	0
R1365	Hypoxanthine transport in via proton symport	hyxn[e] + h[e] <=> hyxn + h	An13g02390	An13g02390		Carrier-mediated transport across the cytoplasmatic membrane	1	-10000	10000	0
R1366	Guanine transport in via proton symport	gn[e] + h[e] <=> gn + h	An13g02390	An13g02390		Carrier-mediated transport across the cytoplasmatic membrane	1	-10000	10000	0
R1367	Cytidine transport in via proton symport	cytd[e] + h[e] <=> cytd + h	An04g07070	An04g07070		Carrier-mediated transport across the cytoplasmatic membrane	1	-10000	10000	0
R1368	Uracil transporter	ura[e] + h[e] <=> ura + h	(An03g05590 or An07g00370 or An07g07380 or An08g03150 or An11g04340 or An13g03930 or An13g03990 or An16g05290)	An03g05590 An07g00370 An07g07380 An08g03150 An11g04340 An13g03930 An13g03990 An16g05290		Carrier-mediated transport across the cytoplasmatic membrane	1	-10000	10000	0
R1369	Uridine permease	uri[e] <=> uri	An08g10300	An08g10300		Carrier-mediated transport across the cytoplasmatic membrane	1	-10000	10000	0
R1370	Adenine permease	ad[e] <=> ad	An10g00800	An10g00800		Carrier-mediated transport across the cytoplasmatic membrane	1	-10000	10000	0
R1371	Quinolinate permease	quin[e] <=> quin				Carrier-mediated transport across the cytoplasmatic membrane	1	-10000	10000	0
R1372	MFS nicotinic acid transporter Tna1	nica[e] <=> nica	An03g05890	An03g05890		Carrier-mediated transport across the cytoplasmatic membrane	1	-10000	10000	0
R1373	nicotinamide riboside transporter	nicd[e] <=> nicd	An04g07070	An04g07070		Carrier-mediated transport across the cytoplasmatic membrane	1	-10000	10000	0
R1374	Xanthine permease	xan[e] <=> xan	(An07g01950 or An13g02390)	An07g01950 An13g02390		Carrier-mediated transport across the cytoplasmatic membrane	1	-10000	10000	0
R1375	L-Kynurenine permease	kyn[e] <=> kyn				Carrier-mediated transport across the cytoplasmatic membrane	1	-10000	10000	0
R1376	3-cyanopyridine transporter	3cpyrd[e] <=> 3cpyrd				Carrier-mediated transport across the cytoplasmatic membrane	1	-10000	10000	0
R1377	Anthranilate transporter	an[e] <=> an				Carrier-mediated transport across the cytoplasmatic membrane	1	-10000	10000	0
R1378	Phenylacetate transporter	phac[e] <=> phac				Carrier-mediated transport across the cytoplasmatic membrane	1	-10000	10000	0
R1379	Mandelate-transporter	dmand[e] <=> dmand				Carrier-mediated transport across the cytoplasmatic membrane	1	-10000	10000	0
R1380	Mandelate-transporter	lmand[e] <=> lmand				Carrier-mediated transport across the cytoplasmatic membrane	1	-10000	10000	0
R1381	Phenylacetaldehyde transporter	phal[e] <=> phal				Carrier-mediated transport across the cytoplasmatic membrane	1	-10000	10000	0
R1382	benzoate transporter	ba[e] <=> ba				Carrier-mediated transport across the cytoplasmatic membrane	1	-10000	10000	0
R1383	Benzonitrile transporter	bn[e] <=> bn				Carrier-mediated transport across the cytoplasmatic membrane	1	-10000	10000	0
R1384	3-Dehydroshikimate transporter	dhsk[e] <=> dhsk				Carrier-mediated transport across the cytoplasmatic membrane	1	-10000	10000	0
R1385	salicylate transporter	sali[e] <=> sali				Carrier-mediated transport across the cytoplasmatic membrane	1	-10000	10000	0
R1386	Phenylpyruvate transporter	phpyr[e] <=> phpyr				Carrier-mediated transport across the cytoplasmatic membrane	1	-10000	10000	0
R1387	Benzoylamine transporter	bamn[e] <=> bamn				Carrier-mediated transport across the cytoplasmatic membrane	1	-10000	10000	0
R1388	Resocinol transporter	res[e] <=> res				Carrier-mediated transport across the cytoplasmatic membrane	1	-10000	10000	0
R1389	Coumarate transporter	coum[e] <=> coum				Carrier-mediated transport across the cytoplasmatic membrane	1	-10000	10000	0
R1390	Dimethylterephthalate transporter	dmt[e] <=> dmt				Carrier-mediated transport across the cytoplasmatic membrane	1	-10000	10000	0
R1391	Terephthalate transporter	tphth[e] <=> tphth				Carrier-mediated transport across the cytoplasmatic membrane	1	-10000	10000	0
R1392	Protocatechuate transporter	pcc[e] <=> pcc				Carrier-mediated transport across the cytoplasmatic membrane	1	-10000	10000	0
R1393	Ferulic acid transporter	fer[e] <=> fer				Carrier-mediated transport across the cytoplasmatic membrane	1	-10000	10000	0
R1394	Vanillate transporter	van[e] <=> van				Carrier-mediated transport across the cytoplasmatic membrane	1	-10000	10000	0
R1395	Indole transporter	ind[e] <=> ind				Carrier-mediated transport across the cytoplasmatic membrane	1	-10000	10000	0
R1396	3-hydroxybenzoate transporter	3hba[e] <=> 3hba				Carrier-mediated transport across the cytoplasmatic membrane	1	-10000	10000	0
R1397	n-butylamine transporter	butn <=> butn[e]				Carrier-mediated transport across the cytoplasmatic membrane	1	-10000	10000	0
R1398	Pentylamine transporter	penn <=> penn[e]				Carrier-mediated transport across the cytoplasmatic membrane	1	-10000	10000	0
R1399	plasma membrane phosphate transporter	pi[e] + h[e] <=> pi + h	(An01g03120 or An01g14930 or An02g08180 or An04g04240 or An12g05750 or An14g01700 or An16g01820)	An01g03120 An01g14930 An02g08180 An04g04240 An12g05750 An14g01700 An16g01820		Carrier-mediated transport across the cytoplasmatic membrane	1	-10000	10000	0
R1400	ammonium transporter	nh3[e] <=> nh3	(An02g14410 or An01g11640 or An08g03200 or An13g02020 or An14g02390)	An02g14410 An01g11640 An08g03200 An13g02020 An14g02390		Carrier-mediated transport across the cytoplasmatic membrane	1	-10000	10000	0
R1401	putative nitrate transporters	hno3[e] <=> hno3	(An11g00450 or An08g05670)	An11g00450 An08g05670		Carrier-mediated transport across the cytoplasmatic membrane	1	-10000	10000	0
R1402	h2so3 transporter	h2so3[e] => h2so3				Carrier-mediated transport across the cytoplasmatic membrane	0	0	10000	0
R1403	Choline sulphate permease	choslf[e] <=> choslf	(An09g05010 or An12g10000)	An09g05010 An12g10000		Carrier-mediated transport across the cytoplasmatic membrane	1	-10000	10000	0
R1404	sulfate transmembrane transporter	slf[e] <=> slf	(An01g04210 or An01g07860 or An02g09350)	An01g04210 An01g07860 An02g09350		Carrier-mediated transport across the cytoplasmatic membrane	1	-10000	10000	0
R1405	dethiobiotin transporter	dtb[e] <=> dtb				Carrier-mediated transport across the cytoplasmatic membrane	1	-10000	10000	0
R1406	urea active transporter 1	urea[e] <=> urea	(An01g03790 or An12g05440 or An18g01360)	An01g03790 An12g05440 An18g01360		Carrier-mediated transport across the cytoplasmatic membrane	1	-10000	10000	0
R1407	urea reversible transport via proton symport (2 H+)	2 h[e] + urea[e] <=> 2 h + urea	(An18g01360 or An01g03790 or An12g05440 or An12g07170)	An18g01360 or An01g03790 or An12g05440 or An12g07170		Carrier-mediated transport across the cytoplasmatic membrane	1	-10000	10000	0
R1408	Ochratoxin A exporter transporter	ota => ota[e]				Carrier-mediated transport across the cytoplasmatic membrane	0	0	10000	0
R1409	Glycerone transporter	glyn[e] <=> glyn				Carrier-mediated transport across the cytoplasmatic membrane	1	-10000	10000	0
R1410	trehalose transporter	tre[e] <=> tre	(An02g02810 or An18g06310)	An02g02810 An18g06310		Carrier-mediated transport across the cytoplasmatic membrane	1	-10000	10000	0
R1411	lactose transport in/out via proton symport	lact[e] + h[e] => lact + h	An12g09270	An12g09270		Carrier-mediated transport across the cytoplasmatic membrane	0	0	10000	0
R1412	maltose transporter	mlt[e] + h[e] => mlt + h	(An02g02810 or An17g01560)	An02g02810 An17g01560		Carrier-mediated transport across the cytoplasmatic membrane	0	0	10000	0
R1413	maltose transport via ABC system	atp + h2o + mlt[e] => adp + h + mlt + pi				Carrier-mediated transport across the cytoplasmatic membrane	0	0	10000	0
R1414	D-galactose transporter	glac[e] + h[e] => glac + h	An18g04260	An18g04260		Carrier-mediated transport across the cytoplasmatic membrane	0	0	10000	0
R1415	glucose import	glc[e] + h[e] => glc + h	(An02g03540 or An03g01620 or An06g00560 or An06g02030 or An09g04810 or An15g03940)	An02g03540 An03g01620 An06g00560 An06g02030 An09g04810 An15g03940		Carrier-mediated transport across the cytoplasmatic membrane	0	0	10000	0
R1416	glucose import	dglc[e] <=> dglc	(An02g03540 or An03g01620 or An06g00560 or An06g02030 or An09g04810 or An15g03940)	An02g03540 An03g01620 An06g00560 An06g02030 An09g04810 An15g03940		Carrier-mediated transport across the cytoplasmatic membrane	1	-10000	10000	0
R1417	glucose import	bdglc[e] => bdglc	(An02g03540 or An03g01620 or An06g00560 or An06g02030 or An09g04810 or An15g03940)	An02g03540 An03g01620 An06g00560 An06g02030 An09g04810 An15g03940		Carrier-mediated transport across the cytoplasmatic membrane	0	0	10000	0
R1418	fructose:proton symporter transporter	fru[e] + h[e] => fru + h	(An15g04060 or An17g01560)	An15g04060 An17g01560		Carrier-mediated transport across the cytoplasmatic membrane	0	0	10000	0
R1419	D-fructose transport via PEP:Pyr PTS	fru[e] + pep => f1p + pyr	An11g08360	An11g08360		Carrier-mediated transport across the cytoplasmatic membrane	0	0	10000	0
R1420	Fructose transport via PEP:Pyr PTS (f6p generating)	fru[e] + pep => f6p + pyr	An11g08360	An11g08360		Carrier-mediated transport across the cytoplasmatic membrane	0	0	10000	0
R1421	D-fructose transport in via faciliated diffusion	fru[e] => fru	(An02g03540 or An05g01290 or An03g02190)	An02g03540 An05g01290 An03g02190		Carrier-mediated transport across the cytoplasmatic membrane	0	0	10000	0
R1422	mannose transmembrane transporter	man[e] + h[e] => man + h	An17g02140	An17g02140		Carrier-mediated transport across the cytoplasmatic membrane	0	0	10000	0
R1423	L-Iditol transporter	idol[e] <=> idol				Carrier-mediated transport across the cytoplasmatic membrane	1	-10000	10000	0
R1424	L-Sorbose transporter	sor[e] <=> sor				Carrier-mediated transport across the cytoplasmatic membrane	1	-10000	10000	0
R1425	L-rhamnose transporter	rha[e] <=> rha				Carrier-mediated transport across the cytoplasmatic membrane	1	-10000	10000	0
R1426	D-Arabinose transporter	arab[e] => arab				Carrier-mediated transport across the cytoplasmatic membrane	0	0	10000	0
R1427	L-Arabinose transporter	larab[e] => larab				Carrier-mediated transport across the cytoplasmatic membrane	0	0	10000	0
R1428	D-ribose transport via ABC system	atp + h2o + rib[e] => adp + h + pi + rib	An01g05450	An01g05450		Carrier-mediated transport across the cytoplasmatic membrane	0	0	10000	0
R1429	D-Ribulose transporter	rl[e] => rl				Carrier-mediated transport across the cytoplasmatic membrane	0	0	10000	0
R1430	D-xylose transporter	xyl[e] + h[e] => xyl + h	(An06g00560 or An14g02740)	An06g00560 An14g02740		Carrier-mediated transport across the cytoplasmatic membrane	0	0	10000	0
R1431	D-Xylulose transporter	xul[e] => xul				Carrier-mediated transport across the cytoplasmatic membrane	0	0	10000	0
R1432	L-Xylulose transporter	lxul[e] => lxul				Carrier-mediated transport across the cytoplasmatic membrane	0	0	10000	0
R1433	D-Erythrose transporter	e[e] => e				Carrier-mediated transport across the cytoplasmatic membrane	0	0	10000	0
R1434	L-Erythrulose transporter	eu[e] => eu				Carrier-mediated transport across the cytoplasmatic membrane	0	0	10000	0
R1435	glycerol transporter	gl[e] + h[e] <=> gl + h	(An11g04780 or An14g02740)	An11g04780 An14g02740		Carrier-mediated transport across the cytoplasmatic membrane	1	-10000	10000	0
R1436	Erythritol transporter	eol[e] + h[e] <=> eol + h				Carrier-mediated transport across the cytoplasmatic membrane	1	-10000	10000	0
R1437	D-Arabitol transporter	aol[e] +h[e] <=> aol + h				Carrier-mediated transport across the cytoplasmatic membrane	1	-10000	10000	0
R1438	L-Arabitol transporter	laol[e] + h[e] <=> laol + h				Carrier-mediated transport across the cytoplasmatic membrane	1	-10000	10000	0
R1439	Ribitol transporter	ribol[e] + h[e] <=> ribol + h				Carrier-mediated transport across the cytoplasmatic membrane	1	-10000	10000	0
R1440	Xylitol transporter	xol[e] + h[e] <=> xol + h				Carrier-mediated transport across the cytoplasmatic membrane	1	-10000	10000	0
R1441	Galactitol transporter	galol[e] + h[e] <=> galol + h				Carrier-mediated transport across the cytoplasmatic membrane	1	-10000	10000	0
R1442	mannitol transporter Mat1	mnt[e] + h[e] <=> mnt + h	An02g07610	An02g07610		Carrier-mediated transport across the cytoplasmatic membrane	1	-10000	10000	0
R1443	D-Sorbitol transporter	sot[e] + h[e] <=> sot + h				Carrier-mediated transport across the cytoplasmatic membrane	1	-10000	10000	0
R1444	malate transporter	mal[e] + h[e] <=> mal + h	(An16g08330 or An02g14630)	An16g08330 An02g14630		Carrier-mediated transport across the cytoplasmatic membrane	1	-10000	10000	0
R1445	alpha-ketoglutarate transporter	akg[e] <=> akg	(An09g06670 or An14g02910)	An09g06670 An14g02910		Carrier-mediated transport across the cytoplasmatic membrane	1	-10000	10000	0
R1446	cis-Aconitate transporter	aco[e] + h[e] <=> aco + h				Carrier-mediated transport across the cytoplasmatic membrane	1	-10000	10000	0
R1447	Citrate transporter	cit <=> cit[e]				Carrier-mediated transport across the cytoplasmatic membrane	0	0	10000	0
R1448	fumarate transporter	fum[e] <=> fum	An04g09030	An04g09030		Carrier-mediated transport across the cytoplasmatic membrane	1	-10000	10000	0
R1449	Isocitrate transporter	icit[e] <=> icit				Carrier-mediated transport across the cytoplasmatic membrane	1	-10000	10000	0
R1450	Oxalate transporter	oxal <=> oxal[e]				Carrier-mediated transport across the cytoplasmatic membrane	1	-10000	10000	0
R1451	Putative oxaloacetate transporter	oa <=> oa[e]	An14g06860	An14g06860		Carrier-mediated transport across the cytoplasmatic membrane	1	-10000	10000	0
R1452	pyruvate reversible transport via proton symport	pyr[e] + h[e] <=> pyr + h	(An04g02140 or An12g07510)	An04g02140 An12g07510		Carrier-mediated transport across the cytoplasmatic membrane	1	-10000	10000	0
R1453	succinate transporter	succ[e] + h[e] <=> succ + h	(An04g09030 or An16g08330)	An04g09030 An16g08330		Carrier-mediated transport across the cytoplasmatic membrane	1	-10000	10000	0
R1454	D-Galactonate transporter	galnt[e] <=> galnt				Carrier-mediated transport across the cytoplasmatic membrane	1	-10000	10000	0
R1455	D-galacturonic acid transporter	galunt[e] => galunt	An14g04280	An14g04280		Carrier-mediated transport across the cytoplasmatic membrane	0	0	10000	0
R1456	D-Gluconate transporter	glcnt[e] <=> glcnt				Carrier-mediated transport across the cytoplasmatic membrane	1	-10000	10000	0
R1457	D-Glucuronate transporter	glcunt[e] <=> glcunt				Carrier-mediated transport across the cytoplasmatic membrane	1	-10000	10000	0
R1458	Kojic acid transporter	koja[e] <=> koja				Carrier-mediated transport across the cytoplasmatic membrane	1	-10000	10000	0
R1459	Tartrate transporter	tar[e] + h[e] <=> tar + h				Carrier-mediated transport across the cytoplasmatic membrane	1	-10000	10000	0
R1460	Propionate transporter	prop[e] <=> prop				Carrier-mediated transport across the cytoplasmatic membrane	1	-10000	10000	0
R1461	quinate transporter protein	qt[e] <=> qt	(An11g03700 or An12g01560 or An14g06260 or An14g06890 or An15g04270 or An18g01700)	An11g03700 An12g01560 An14g06260 An14g06890 An15g04270 An18g01700		Carrier-mediated transport across the cytoplasmatic membrane	1	-10000	10000	0
R1462	Shikimate transporter	sme[e] <=> sme				Carrier-mediated transport across the cytoplasmatic membrane	1	-10000	10000	0
R1463	gamma-aminobutyric acid transporter	gaba[e] <=> gaba	An14g01850	An14g01850		Carrier-mediated transport across the cytoplasmatic membrane	1	-10000	10000	0
R1464	Glycine transporter	gly[e] + h[e] => gly + h				Carrier-mediated transport across the cytoplasmatic membrane	0	0	10000	0
R1465	L-Alanine transporter	ala[e] + h[e] => ala + h				Carrier-mediated transport across the cytoplasmatic membrane	0	0	10000	0
R1466	beta-Alanine transporter	bala[e] + h[e] => bala + h				Carrier-mediated transport across the cytoplasmatic membrane	0	0	10000	0
R1467	arginine transporter	arg[e] + h[e] => arg + h	(An02g04670 or An04g02160 or An07g03690 or An09g03340 or An09g06730 or An11g06420 or An13g00840 or An13g03650)	An02g04670 An04g02160 An07g03690 An09g03340 An09g06730 An11g06420 An13g00840 An13g03650		Carrier-mediated transport across the cytoplasmatic membrane	0	0	10000	0
R1468	L-arginine transport via ABC system	arg[e] + atp + h2o => adp + arg + h + pi	An13g01100	An13g01100		Carrier-mediated transport across the cytoplasmatic membrane	0	0	10000	0
R1469	L-asparagine transmembrane transporter activity	asn[e] + h[e] => asn + h	(An07g09130 or An09g03340 or An11g06860)	An07g09130 An09g03340 An11g06860		Carrier-mediated transport across the cytoplasmatic membrane	0	0	10000	0
R1470	L-aspartate transmembrane transporter activity	asp[e] + h[e] => asp + h	(An07g03690 or An12g04180)	An07g03690 An12g04180		Carrier-mediated transport across the cytoplasmatic membrane	0	0	10000	0
R1471	L-cystine transmembrane transporter	cys[e] + h[e] => cys + h	(An01g04970 or An04g03940 or An08g07780)	An01g04970 An04g03940 An08g07780		Carrier-mediated transport across the cytoplasmatic membrane	0	0	10000	0
R1472	L-cysteine export via ABC system	atp + cys + h2o => adp + cys[e] + h + pi	(An18g01380 or An11g07820)	An18g01380 An11g07820		Carrier-mediated transport across the cytoplasmatic membrane	0	0	10000	0
R1473	L-glutamate transmembrane transporter activity	glu[e] + h[e] => glu + h	(An07g03690 or An12g04180 or An17g02220)	An07g03690 An12g04180 An17g02220		Carrier-mediated transport across the cytoplasmatic membrane	0	0	10000	0
R1474	L-glutamine transmembrane transporter activity	gln[e] + h[e] => gln + h	An17g02220	An17g02220		Carrier-mediated transport across the cytoplasmatic membrane	0	0	10000	0
R1475	L-Histidine transporter	his[e] + h[e] => his + h	An09g03340	An09g03340		Carrier-mediated transport across the cytoplasmatic membrane	0	0	10000	0
R1476	L-isoleucine transmembrane transporter	ile[e] + h[e] => ile + h	(An07g09130 or An11g06860 or An17g02220)	An07g09130 An11g06860 An17g02220		Carrier-mediated transport across the cytoplasmatic membrane	0	0	10000	0
R1477	L-Leucine transporter	leu[e] + h[e] => leu + h	(An15g07550 or An09g03660 or An16g05880 or An09g00400 or An13g00840 or An15g00330)	An15g07550 An09g03660 An16g05880 An09g00400 An13g00840 An15g00330		Carrier-mediated transport across the cytoplasmatic membrane	0	0	10000	0
R1478	lysine transporter	lys[e] + h[e] => lys + h	(An02g04670 or An04g02160 or An07g09130 or An09g03340 or An11g06860 or An13g00840)	An02g04670 An04g02160 An07g09130 An09g03340 An11g06860 An13g00840		Carrier-mediated transport across the cytoplasmatic membrane	0	0	10000	0
R1479	L-lysine transport via ABC system	atp + h2o + lys => adp + h + lys + pi	An13g01100	An13g01100		Carrier-mediated transport across the cytoplasmatic membrane	0	0	10000	0
R1480	L-methionine secondary active transmembrane transporter	met[e] + h[e] => met + h	(An04g03940 or An09g01090)	An04g03940 An09g01090		Carrier-mediated transport across the cytoplasmatic membrane	0	0	10000	0
R1481	L-Phenylalanine transporter	phe[e] + h[e] => phe + h	(An15g07550 or An09g03660 or An16g05880 or An09g00400 or An13g00840 or An15g00330)	An15g07550 An09g03660 An16g05880 An09g00400 An13g00840 An15g00330		Carrier-mediated transport across the cytoplasmatic membrane	0	0	10000	0
R1482	proline transporter	pro[e] + h[e] => pro + h	(An02g03220 or An04g09380 or An05g01740 or An09g00400 or An11g06150 or An12g10130 or An13g00840 or An15g07120)	An02g03220 An04g09380 An05g01740 An09g00400 An11g06150 An12g10130 An13g00840 An15g07120		Carrier-mediated transport across the cytoplasmatic membrane	0	0	10000	0
R1483	L-proline transport via ABC system	atp + h2o + pro[e] => adp + h + pi + pro	An12g06100	An12g06100		Carrier-mediated transport across the cytoplasmatic membrane	0	0	10000	0
R1484	L-Serine transporter	ser[e] + h[e] => ser + h	(An15g07550 or An09g03660 or An16g05880 or An13g00840 or An12g04180)	An15g07550 An09g03660 An16g05880 An13g00840 An12g04180		Carrier-mediated transport across the cytoplasmatic membrane	0	0	10000	0
R1485	L-Serine via sodium symport	na1[e] + ser[e] => na1 + ser	An02g00870	An02g00870		Carrier-mediated transport across the cytoplasmatic membrane	0	0	10000	0
R1486	L-Threonine transport in/out via proton symport	thr[e] + h[e] => thr + h	An13g00840			Carrier-mediated transport across the cytoplasmatic membrane	0	0	10000	0
R1487	L-Threonine via sodium symport	na1[e] + thr[e] => na1 + thr	An02g00870	An02g00870		Carrier-mediated transport across the cytoplasmatic membrane	0	0	10000	0
R1488	L-tryptophan transport in/out via proton symport	trp[e] + h[e] => trp + h	(An13g00840 or An09g00400 or An15g07550 or An09g03660 or An16g05880)	An13g00840 An09g00400 An15g07550 An09g03660 An16g05880		Carrier-mediated transport across the cytoplasmatic membrane	0	0	10000	0
R1489	L-tyrosine transport in/out via proton symport	tyr[e] + h[e] => tyr + h	An17g02220	An17g02220		Carrier-mediated transport across the cytoplasmatic membrane	0	0	10000	0
R1490	L-valine transport in/out via proton symport	val[e] + h[e] => val + h	An13g00840	An13g00840		Carrier-mediated transport across the cytoplasmatic membrane	0	0	10000	0
R1491	L-Citrulline transporter	citr[e] <=> citr				Carrier-mediated transport across the cytoplasmatic membrane	1	-10000	10000	0
R1492	L-Ornithine transport in/out via proton symport	orn[e] + h[e] <=> orn + h	An13g00840	An13g00840		Carrier-mediated transport across the cytoplasmatic membrane	1	-10000	10000	0
R1493	ornithine transport via ABC system	atp + h2o + orn[e] => adp + h + orn + pi	An13g01100	An13g01100		Carrier-mediated transport across the cytoplasmatic membrane	0	0	10000	0
R1494	Propionaldehyde transporter	propal[e] => propal				Carrier-mediated transport across the cytoplasmatic membrane	0	0	10000	0
R1495	Acetaldehyde transporter	acal[e] <=> acal				Carrier-mediated transport across the cytoplasmatic membrane	1	-10000	10000	0
R1496	heme transporter	hemeb[e] <=> hemeb	(An01g00700 or An16g00680)	An01g00700 An16g00680		Carrier-mediated transport across the cytoplasmatic membrane	1	-10000	10000	0
R1497	biotin transporter	bt[e] + h[e] <=> bt + h	An01g08790	An01g08790		Carrier-mediated transport across the cytoplasmatic membrane	1	-10000	10000	0
R1498	h+ transporter	h[e] <=> h				Carrier-mediated transport across the cytoplasmatic membrane	1	-10000	10000	0
R1499	malonic acid uptake transmembrane transporter	propanoate[e] <=> propanoate	An16g08330	An16g08330		Carrier-mediated transport across the cytoplasmatic membrane	1	-10000	10000	0
R1500	itaconate transporter	itaconate <=> itaconate[e]				Carrier-mediated transport across the cytoplasmatic membrane	1	-10000	10000	0				KEGG
R1501	3',5'-Cyclic AMP transporter	camp[e] <=> camp				Carrier-mediated transport across the cytoplasmatic membrane	1	-10000	10000	0				gap analysis
R1502	artificial protei transporter	artificialp <=> artificialp[e]				Carrier-mediated transport across the cytoplasmatic membrane	1	-10000	10000	0
R1503	butanoic acid transporter	butyrate[e] <=> butyrate				Carrier-mediated transport across the cytoplasmatic membrane	1	-10000	10000	0
R1504	pectin transporter	pectin[e] <=> pectin				Carrier-mediated transport across the cytoplasmatic membrane	1	-10000	10000	0
R1505	fructan transporter	fructan[e] <=> fructan				Carrier-mediated transport across the cytoplasmatic membrane	1	-10000	10000	0
R1506	L-Rhamnofuranose transporter	rhfr[e] <=> rhfr				Carrier-mediated transport across the cytoplasmatic membrane	1	-10000	10000	0
R1507	Xylans transporter	xylan[e] <=> xylan				Carrier-mediated transport across the cytoplasmatic membrane	1	-10000	10000	0
R1508	Dextrin transporter	dextrin[e] <=> dextrin				Carrier-mediated transport across the cytoplasmatic membrane	1	-10000	10000	0
R1509	1,3-beta-D-Glucan transporter	13glucan[e] <=> 13glucan				Carrier-mediated transport across the cytoplasmatic membrane	1	-10000	10000	0
R1510	D-Glucosaminide transporter	glua[e] <=> glua				Carrier-mediated transport across the cytoplasmatic membrane	1	-10000	10000	0
R1511	Starch transporter	star[e] <=> star				Carrier-mediated transport across the cytoplasmatic membrane	1	-10000	10000	0
R1512	Thymidine transporter	dt => dt[e]				Carrier-mediated transport across the cytoplasmatic membrane	0	0	10000	0				gaps analysis
R1513	S-adenosyl-4-methylthio-2-oxobutanoate transporter	samob => samob[e]				Carrier-mediated transport across the cytoplasmatic membrane	0	0	10000	0				gaps analysis
R1514	cellobiose transporter	cellob[e] <=> cellob	An14g01600	An14g01600		Carrier-mediated transport across the cytoplasmatic membrane	1	-10000	10000	0
R1515	Acetoacetate transport via proton symport	actac[e] + h[e] <=> actac + h	An08g11830	An08g11830		Carrier-mediated transport across the cytoplasmatic membrane	1	-10000	10000	0
R1516	sodium transport out via ABC system	atp + h2o + na1 => adp + h + na1[e] + pi	(An15g01830 or An09g00690)	An15g01830 An09g00690		Carrier-mediated transport across the cytoplasmatic membrane	0	0	10000	0
R1517	sodium transport in/out via proton antiport (one H+)	h[e] + na1 <=> h + na1[e]	(An02g06520 or An12g09070 or An04g09230 or An07g09740 or An11g02580 or An17g01550)	An02g06520 An12g09070 An04g09230 An07g09740 An11g02580 An17g01550		Carrier-mediated transport across the cytoplasmatic membrane	1	-10000	10000	0
R1518	S-adenosyl-L-methionine transport in via proton symport	sam[e] + h[e] => sam + h	An13g00840	An13g00840		Carrier-mediated transport across the cytoplasmatic membrane	0	0	10000	0
R1519	thiamin transport via ABC system	atp + h2o + thm[e] => adp + h + pi + thm	(An12g09340 and An18g06620)	An12g09340 An18g06620		Carrier-mediated transport across the cytoplasmatic membrane	0	0	10000	0
R1520	heme transporter	hemeb <=> hemeb[m]	(An01g00700 or An16g00680)	An01g00700 An16g00680		Carrier-mediated transport across the mitochondrial membrane	1	-10000	10000	0
R1521	mitochondrial phosphate transporter	pi[m] + h[m] <=> pi + h	An01g13600	An01g13600		Carrier-mediated transport across the mitochondrial membrane	1	-10000	10000	0
R1522	urea transporter	urea <=> urea[m]	(An01g03790 or An12g05440 or An18g01360)	An01g03790 An12g05440 An18g01360		Carrier-mediated transport across the mitochondrial membrane	1	-10000	10000	0
R1523	mitochondrial pyruvate transporter	pyr => pyr[m]	(An04g02140 or An12g07510)	An04g02140 An12g07510		Carrier-mediated transport across the mitochondrial membrane	0	0	10000	0
R1524	mitochondrial citrate transporter	cit[m] + mal => cit + mal[m]	(An09g06670 or An11g11230 or An18g00070 or An04g09030)	An09g06670 An11g11230 An18g00070 An04g09030		Carrier-mediated transport across the mitochondrial membrane	0	0	10000	0
R1525	citrate transport, tricarboxylate carrier mitochondrial	cit + h <=> cit[m] + h[m]	An01g10190	An01g10190		Carrier-mediated transport across the mitochondrial membrane	1	-10000	10000	0
R1526	cis-Aconitate transporter	aco[m] + mal => aco + mal[m]				Carrier-mediated transport across the mitochondrial membrane	0	0	10000	0
R1527	Isocitrate transporter	icit[m] + mal => icit + mal[m]				Carrier-mediated transport across the mitochondrial membrane	0	0	10000	0
R1528	mitochondrial oxoglutarate transporter	akg <=> akg[m]	An11g02540	An11g02540		Carrier-mediated transport across the mitochondrial membrane	1	-10000	10000	0
R1529	Putative oxaloacetate transporter	oa <=> oa[m]	An14g06860	An14g06860		Carrier-mediated transport across the mitochondrial membrane	1	-10000	10000	0
R1530	succinate-fumarate transport, mitochondrial	fum[m] + succ => fum + succ[m]	An04g09030	An04g09030		Carrier-mediated transport across the mitochondrial membrane	0	0	10000	0
R1531	dicarboxylate transport, mitochondrial	mal + succ[m] <=> mal[m] + succ	An02g01730	An02g01730		Carrier-mediated transport across the mitochondrial membrane	1	-10000	10000	0
R1532	succinate transport, mitochondrial	pi[m] + succ => pi + succ[m]	An02g01730	An02g01730		Carrier-mediated transport across the mitochondrial membrane	0	0	10000	0
R1533	Fumarate transporter	fum <=> fum[m]				Carrier-mediated transport across the mitochondrial membrane	1	-10000	10000	0
R1534	Isocitrate transporter	icit <=> icit[m]				Carrier-mediated transport across the mitochondrial membrane	1	-10000	10000	0
R1535	Formate transporter	for <=> for[m]	ang:ANI_1_2232104	ang:ANI_1_2232104		Carrier-mediated transport across the mitochondrial membrane	1	-10000	10000	0
R1536	Tetrahydrofolate transporter	thf <=> thf[m]				Carrier-mediated transport across the mitochondrial membrane	1	-10000	10000	0
R1537	5,10-Methylenetetrahydrofolate transporter	metthf <=> metthf[m]				Carrier-mediated transport across the mitochondrial membrane	1	-10000	10000	0
R1538	Carbamoyl phosphate transporter	cap <=> cap[m]				Carrier-mediated transport across the mitochondrial membrane	1	-10000	10000	0
R1539	3-oxoadipate transporter	3oa <=> 3oa[m]				Carrier-mediated transport across the mitochondrial membrane	1	-10000	10000	0
R1540	4-Aminobutanoate transporter	gaba <=> gaba[m]				Carrier-mediated transport across the mitochondrial membrane	1	-10000	10000	0
R1541	Propionate transporter	prop[m] <=> prop				Carrier-mediated transport across the mitochondrial membrane	1	-10000	10000	0
R1542	threonine mitochondrial transport via proton symport	thr[m] +h[m] <=> thr + h				Carrier-mediated transport across the mitochondrial membrane	1	-10000	10000	0
R1543	arginine transporter	arg[m] <=> arg				Carrier-mediated transport across the mitochondrial membrane	1	-10000	10000	0
R1544	L-Leucine transporter	leu[m] <=> leu				Carrier-mediated transport across the mitochondrial membrane	1	-10000	10000	0
R1545	L-isoleucine transporter	ile[m] <=> ile				Carrier-mediated transport across the mitochondrial membrane	1	-10000	10000	0
R1546	mitochondrial ornithine transporter	orn[m] + h <=> orn + h[m]	An03g06860	An03g06860		Carrier-mediated transport across the mitochondrial membrane	1	-10000	10000	0
R1547	L-Valine transporter	val[m] <=> val				Carrier-mediated transport across the mitochondrial membrane	1	-10000	10000	0
R1548	lysine transporter	lys[m] <=> lys				Carrier-mediated transport across the mitochondrial membrane	1	-10000	10000	0
R1549	mitochondrial aspartate/glutamate transporter	asp[m] + glu <=> asp + glu[m]	An07g03070	An07g03070		Carrier-mediated transport across the mitochondrial membrane	1	-10000	10000	0
R1550	L-glutamate reversible transport via proton symport, mitochondrial	glu + h <=> glu[m] + h[m]	An07g03070	An07g03070		Carrier-mediated transport across the mitochondrial membrane	1	-10000	10000	0
R1551	proline transporter	pro <=> pro[m]				Carrier-mediated transport across the mitochondrial membrane	1	-10000	10000	0				gap analysis
R1552	Glycine transporter	gly <=> gly[m]				Carrier-mediated transport across the mitochondrial membrane	1	-10000	10000	0
R1553	L-Asparagine transporter	asn => asn[m]				Carrier-mediated transport across the mitochondrial membrane	1	-10000	10000	0
R1554	L-Glutamine transporter	gln => gln[m]				Carrier-mediated transport across the mitochondrial membrane	1	-10000	10000	0
R1555	L-Methionine transporter	met => met[m]				Carrier-mediated transport across the mitochondrial membrane	1	-10000	10000	0
R1556	L-Tyrosine transporter	tyr => tyr[m]				Carrier-mediated transport across the mitochondrial membrane	1	-10000	10000	0
R1557	L-Tryptophan transporter	trp => trp[m]				Carrier-mediated transport across the mitochondrial membrane	1	-10000	10000	0
R1558	L-Citrulline transporter	citr <=> citr[m]				Carrier-mediated transport across the mitochondrial membrane	1	-10000	10000	0
R1559	mitochondrial oxoglutarate transporter	mal + akg[m] <=> mal[m] + akg	An11g02540	An11g02540		Carrier-mediated transport across the mitochondrial membrane	1	-10000	10000	0
R1560	malate transport, mitochondrial	mal + pi[m] <=> mal[m] + pi	An02g01730	An02g01730		Carrier-mediated transport across the mitochondrial membrane	1	-10000	10000	0
R1561	Propanoyl-coa transporter	ppcoa <=> ppcoa[m]				Carrier-mediated transport across the mitochondrial membrane	1	-10000	10000	0
R1562	Acetoacetate transporter	actac <=> actac[m]				Carrier-mediated transport across the mitochondrial membrane	1	-10000	10000	0
R1563	(R)-2-Oxoisovalerate transporter	oival <=> oival[m]				Carrier-mediated transport across the mitochondrial membrane	1	-10000	10000	0
R1564	Reduced thioredoxin transporter	rthio[m] <=> rthio				Carrier-mediated transport across the mitochondrial membrane	1	-10000	10000	0				gap analysis
R1565	Oxidized thioredoxin transporter	othio <=> othio[m]				Carrier-mediated transport across the mitochondrial membrane	1	-10000	10000	0				gap analysis
R1566	lactate transporter	lac <=> lac[m]	An07g02540	An07g02540		Carrier-mediated transport across the mitochondrial membrane	1	-10000	10000	0				gap analysis
R1567	lactate transporter	llac <=> llac[m]	An07g02540	An07g02540		Carrier-mediated transport across the mitochondrial membrane	1	-10000	10000	0				gap analysis
R1568	5-aminolevulinate transporter	amievul <=> amievul[m]				Carrier-mediated transport across the mitochondrial membrane	1	-10000	10000	0
R1569	2-Dehydropantoate transporter	akp <=> akp[m]				Carrier-mediated transport across the cytoplasmatic membrane	1	-10000	10000	0
R1570	7,8-Dihydrofolate transporter	dhf <=> dhf[m]				Carrier-mediated transport across the cytoplasmatic membrane	1	-10000	10000	0				gap analysis
R1571	h2o transporter	h2o <=> h2o[m]				Non-carrier-mediated transport across the mitochondrial membrane	1	-10000	10000	0
R1572	o2 transporter	o2 <=> o2[m]				Non-carrier-mediated transport across the mitochondrial membrane	1	-10000	10000	0
R1573	co2 transporter	co2 <=> co2[m]				Non-carrier-mediated transport across the mitochondrial membrane	1	-10000	10000	0
R1574	ammonium transporter	nh3 <=> nh3[m]	(An02g14410 or An14g02390 or An01g11640 or An08g03200)	An02g14410 An14g02390 An01g11640 An08g03200		Non-carrier-mediated transport across the mitochondrial membrane	1	-10000	10000	0
R1575	ethanol transporter	eth <=> eth[m]				Non-carrier-mediated transport across the mitochondrial membrane	1	-10000	10000	0
R1576	Acetaldehyde transporter	acal <=> acal[m]				Non-carrier-mediated transport across the mitochondrial membrane	1	-10000	10000	0
R1577	acetate transport in/out via proton symport	ac + h <=> ac[m] + h[m]	An04g09680	An04g09680		Non-carrier-mediated transport across the mitochondrial membrane	1	-10000	10000	0
R1578	acetyl CoA transporter	accoa <=> accoa[m]	An02g13410	An02g13410		Non-carrier-mediated transport across the mitochondrial membrane	1	-10000	10000	0
R1579	mitochondrial folate transporter	folate <=> folate[m]	An15g00110	An15g00110		Non-carrier-mediated transport across the mitochondrial membrane	1	-10000	10000	0
R1580	CoA transporter	coa <=> coa[m]	An04g08800	An04g08800		Non-carrier-mediated transport across the mitochondrial membrane	1	-10000	10000	0
R1581	H2O input/output	[e]:h2o <=>				Exchange reactions	1	-10000	10000	0
R1582	CO2 input/output	[e]:co2 <=>				Exchange reactions	1	-10000	10000	0
R1583	NH3 input/output	[e]:nh3 <=>				Exchange reactions	1	-10000	10000	0
R1584	Nitrate input/output	[e]:hno3 <=>				Exchange reactions	1	-10000	10000	0
R1585	Urea input/output	[e]:urea <=>				Exchange reactions	1	-10000	10000	0
R1586	Oxygen input/output	[e]:o2 <=>				Exchange reactions	1	-10000	10000	0
R1587	Orthophosphate input/output	[e]:pi <=>				Exchange reactions	1	-10000	10000	0
R1588	Sulfite input/output	[e]:h2so3 <=>				Exchange reactions	1	-10000	10000	0
R1589	D-Glucose input/output	[e]:dglc <=>				Exchange reactions	1	-10000	10000	0
R1590	Proton (energy metabolism) input/output	[e]:h <=>				Exchange reactions	1	-10000	10000	0
R1591	Glucoamylase (secreted to the medium) input/output	[e]:gamyl <=>				Exchange reactions	1	-10000	10000	0
R1592	D-Galactose input/output	[e]:glac <=>				Exchange reactions	1	0	10000	0
R1593	D-Fructose input/output	[e]:fru <=>				Exchange reactions	1	0	10000	0
R1594	D-Mannose input/output	[e]:man <=>				Exchange reactions	1	0	10000	0
R1595	L-Sorbose input/output	[e]:sor <=>				Exchange reactions	1	0	10000	0
R1596	L-Iditol input/output	[e]:idol <=>				Exchange reactions	1	0	10000	0
R1597	D-Arabinose input/output	[e]:arab <=>				Exchange reactions	1	0	10000	0
R1598	L-Arabinose input/output	[e]:larab <=>				Exchange reactions	1	0	10000	0
R1599	D-Ribose input/output	[e]:rib <=>				Exchange reactions	1	0	10000	0
R1600	D-Ribulose input/output	[e]:rl <=>				Exchange reactions	1	0	10000	0
R1601	D-Xylose input/output	[e]:xyl <=>				Exchange reactions	1	0	10000	0
R1602	D-Xylulose input/output	[e]:xul <=>				Exchange reactions	1	0	10000	0
R1603	L-Xylulose input/output	[e]:lxul <=>				Exchange reactions	1	0	10000	0
R1604	L-rhamnose input/output	[e]:rha <=>				Exchange reactions	1	0	10000	0
R1605	D-Erythrose input/output	[e]:e <=>				Exchange reactions	1	0	10000	0
R1606	L-Erythrulose input/output	[e]:eu <=>				Exchange reactions	1	0	10000	0
R1607	Lactose input/output	[e]:lact <=>				Exchange reactions	1	0	10000	0
R1608	Maltose input/output	[e]:mlt <=>				Exchange reactions	1	0	10000	0
R1609	Sucrose input/output	[e]:suc <=>				Exchange reactions	1	0	10000	0
R1610	alpha,alpha-Trehalose input/output	[e]:tre <=>				Exchange reactions	1	0	10000	0
R1611	Melibiose input/output	[e]:meli <=>				Exchange reactions	1	0	10000	0
R1612	Stachyose input/output	[e]:stac <=>				Exchange reactions	1	0	10000	0
R1613	Raffinose input/output	[e]:raff <=>				Exchange reactions	1	0	10000	0
R1614	Pectate input/output	[e]:pectate <=>				Exchange reactions	1	0	10000	0
R1615	Cellotriose input/output	[e]:cellot <=>				Exchange reactions	1	0	10000	0
R1616	Cellobiose input/output	[e]:cellob <=>				Exchange reactions	1	0	10000	0
R1617	Cellulose input/output	[e]:cellu <=>				Exchange reactions	1	0	10000	0
R1618	Amylopectin input/output	[e]:amylp <=>				Exchange reactions	1	0	10000	0
R1619	Amylose input/output	[e]:amyls <=>				Exchange reactions	1	0	10000	0
R1620	Glycogen input/output	[e]:glycogen <=>				Exchange reactions	1	0	10000	0
R1621	Starch input/output	[e]:star <=>				Exchange reactions	1	0	10000	0
R1622	1,3-beta-D-Glucan input/output	[e]:13glucan <=>				Exchange reactions	1	0	10000	0
R1623	Mannan input/output	[e]:mannan <=>				Exchange reactions	1	0	10000	0
R1624	Arabinan input/output	[e]:arabin <=>				Exchange reactions	1	0	10000	0
R1625	Xylans input/output	[e]:xylan <=>				Exchange reactions	1	0	10000	0
R1626	d-Glucono-1,5-lactone input/output	[e]:glcn15lac <=>				Exchange reactions	1	0	10000	0
R1627	Methanol input/output	[e]:methol <=>				Exchange reactions	1	0	10000	0
R1628	Ethanol input/output	[e]:eth <=>				Exchange reactions	1	0	10000	0
R1629	Glycerol input/output	[e]:gl <=>				Exchange reactions	1	0	10000	0
R1630	Erythritol input/output	[e]:eol <=>				Exchange reactions	1	0	10000	0
R1631	D-Arabitol input/output	[e]:aol <=>				Exchange reactions	1	0	10000	0
R1632	L-Arabitol input/output	[e]:laol <=>				Exchange reactions	1	0	10000	0
R1633	Ribitol input/output	[e]:ribol <=>				Exchange reactions	1	0	10000	0
R1634	Xylitol input/output	[e]:xol <=>				Exchange reactions	1	0	10000	0
R1635	Galactitol input/output	[e]:galol <=>				Exchange reactions	1	0	10000	0
R1636	D-Mannitol input/output	[e]:mnt <=>				Exchange reactions	1	0	10000	0
R1637	D-Sorbitol input/output	[e]:sot <=>				Exchange reactions	1	0	10000	0
R1638	(S)-Malate input/output	[e]:mal <=>				Exchange reactions	1	0	10000	0
R1639	2-Oxoglutarate input/output	[e]:akg <=>				Exchange reactions	1	0	10000	0
R1640	cis-Aconitate input/output	[e]:aco <=>				Exchange reactions	1	0	10000	0
R1641	Citrate input/output	[e]:cit <=>				Exchange reactions	1	0	10000	0
R1642	Fumarate input/output	[e]:fum <=>				Exchange reactions	1	0	10000	0
R1643	Isocitrate input/output	[e]:icit <=>				Exchange reactions	1	0	10000	0
R1644	Oxalate input/output	[e]:oxal <=>				Exchange reactions	1	0	10000	0
R1645	Oxaloacetate input/output	[e]:oa <=>				Exchange reactions	1	0	10000	0
R1646	Pyruvate input/output	[e]:pyr <=>				Exchange reactions	1	0	10000	0
R1647	Succinate input/output	[e]:succ <=>				Exchange reactions	1	0	10000	0
R1648	Acetate input/output	[e]:ac <=>				Exchange reactions	1	0	10000	0
R1649	Formate input/output	[e]:for <=>				Exchange reactions	1	0	10000	0
R1650	D-Galactonate input/output	[e]:galnt <=>				Exchange reactions	1	0	10000	0
R1651	D-Galacturonate input/output	[e]:galunt <=>				Exchange reactions	1	0	10000	0
R1652	D-Gluconate input/output	[e]:glcnt <=>				Exchange reactions	1	0	10000	0
R1653	D-Glucuronate input/output	[e]:glcunt <=>				Exchange reactions	1	0	10000	0
R1654	Kojic acid input/output	[e]:koja <=>				Exchange reactions	1	0	10000	0
R1655	D-Lactate input/output	[e]:lac <=>				Exchange reactions	1	0	10000	0
R1656	L-Lactate input/output	[e]:llac <=>				Exchange reactions	1	0	10000	0
R1657	Tartrate input/output	[e]:tar <=>				Exchange reactions	1	0	10000	0
R1658	Propionate input/output	[e]:prop <=>				Exchange reactions	1	0	10000	0
R1659	4-Aminobutanoate input/output	[e]:gaba <=>				Exchange reactions	1	0	10000	0
R1660	Quinate input/output	[e]:qt <=>				Exchange reactions	1	0	10000	0
R1661	Shikimate input/output	[e]:sme <=>				Exchange reactions	1	0	10000	0
R1662	Butanoate input/output	[e]:c40 <=>				Exchange reactions	1	0	10000	0
R1663	Hexanoate input/output	[e]:c60 <=>				Exchange reactions	1	0	10000	0
R1664	Octanoate input/output	[e]:c80 <=>				Exchange reactions	1	0	10000	0
R1665	Decanoate input/output	[e]:c100 <=>				Exchange reactions	1	0	10000	0
R1666	Dodecanoate input/output	[e]:c120 <=>				Exchange reactions	1	0	10000	0
R1667	Tetradecanoate input/output	[e]:c140 <=>				Exchange reactions	1	0	10000	0
R1668	Tetradecenoate input/output	[e]:c141 <=>				Exchange reactions	1	0	10000	0
R1669	Pentadecanoate input/output	[e]:c150 <=>				Exchange reactions	1	0	10000	0
R1670	Hexadecanoate input/output	[e]:c160 <=>				Exchange reactions	1	0	10000	0
R1671	Hexadecenoate input/output	[e]:c161 <=>				Exchange reactions	1	0	10000	0
R1672	Hexadecadienoate input/output	[e]:c162 <=>				Exchange reactions	1	0	10000	0
R1673	Heptadecanoate input/output	[e]:c170 <=>				Exchange reactions	1	0	10000	0
R1674	Heptadecenoate input/output	[e]:c171 <=>				Exchange reactions	1	0	10000	0
R1675	Octadecanoate input/output	[e]:c180 <=>				Exchange reactions	1	0	10000	0
R1676	Octadecenoate input/output	[e]:c181 <=>				Exchange reactions	1	0	10000	0
R1677	Octadecadienoate input/output	[e]:c182 <=>				Exchange reactions	1	0	10000	0
R1678	Octadecatrienoate input/output	[e]:c183 <=>				Exchange reactions	1	0	10000	0
R1679	Nonadecanoate input/output	[e]:c190 <=>				Exchange reactions	1	0	10000	0
R1680	Nonadecenoate input/output	[e]:c191 <=>				Exchange reactions	1	0	10000	0
R1681	Nonadecadienoate input/output	[e]:c192 <=>				Exchange reactions	1	0	10000	0
R1682	Eicosanoate input/output	[e]:c200 <=>				Exchange reactions	1	0	10000	0
R1683	Ochratoxin A input/output	[e]:ota <=>				Exchange reactions	1	0	10000	0
R1684	L-Alanine input/output	[e]:ala <=>				Exchange reactions	1	0	10000	0
R1685	L-Arginine input/output	[e]:arg <=>				Exchange reactions	1	0	10000	0
R1686	L-Asparagine input/output	[e]:asn <=>				Exchange reactions	1	0	10000	0
R1687	L-Aspartate input/output	[e]:asp <=>				Exchange reactions	1	0	10000	0
R1688	L-Cysteine input/output	[e]:cys <=>				Exchange reactions	1	0	10000	0
R1689	L-Glutamate input/output	[e]:glu <=>				Exchange reactions	1	0	10000	0
R1690	L-Glutamine input/output	[e]:gln <=>				Exchange reactions	1	0	10000	0
R1691	Glycine input/output	[e]:gly <=>				Exchange reactions	1	0	10000	0
R1692	L-Histidine input/output	[e]:his <=>				Exchange reactions	1	0	10000	0
R1693	L-Isoleucine input/output	[e]:ile <=>				Exchange reactions	1	0	10000	0
R1694	L-Leucine input/output	[e]:leu <=>				Exchange reactions	1	0	10000	0
R1695	L-Lysine input/output	[e]:lys <=>				Exchange reactions	1	0	10000	0
R1696	L-Methionine input/output	[e]:met <=>				Exchange reactions	1	0	10000	0
R1697	L-Phenylalanine input/output	[e]:phe <=>				Exchange reactions	1	0	10000	0
R1698	L-Proline input/output	[e]:pro <=>				Exchange reactions	1	0	10000	0
R1699	L-Serine input/output	[e]:ser <=>				Exchange reactions	1	0	10000	0
R1700	L-Threonine input/output	[e]:thr <=>				Exchange reactions	1	0	10000	0
R1701	L-Tryptophan input/output	[e]:trp <=>				Exchange reactions	1	0	10000	0
R1702	L-Tyrosine input/output	[e]:tyr <=>				Exchange reactions	1	0	10000	0
R1703	L-Valine input/output	[e]:val <=>				Exchange reactions	1	0	10000	0
R1704	L-Citrulline input/output	[e]:citr <=>				Exchange reactions	1	0	10000	0
R1705	L-Ornithine input/output	[e]:orn <=>				Exchange reactions	1	0	10000	0
R1706	beta-Alanine input/output	[e]:bala <=>				Exchange reactions	1	0	10000	0
R1707	Anthranilate input/output	[e]:an <=>				Exchange reactions	1	0	10000	0
R1708	Benzoic acid input/output	[e]:ba <=>				Exchange reactions	1	0	10000	0
R1709	Coumarate input/output	[e]:coum <=>				Exchange reactions	1	0	10000	0
R1710	Dimethylterephthalate input/output	[e]:dmt <=>				Exchange reactions	1	0	10000	0
R1711	Terephthalate input/output	[e]:tphth <=>				Exchange reactions	1	0	10000	0
R1712	Protocatechuate input/output	[e]:pcc <=>				Exchange reactions	1	0	10000	0
R1713	L-mandelate input/output	[e]:lmand <=>				Exchange reactions	1	0	10000	0
R1714	D-mandelate input/output	[e]:dmand <=>				Exchange reactions	1	0	10000	0
R1715	Ferulic acid input/output	[e]:fer <=>				Exchange reactions	1	0	10000	0
R1716	Vanillate input/output	[e]:van <=>				Exchange reactions	1	0	10000	0
R1717	Indole input/output	[e]:ind <=>				Exchange reactions	1	0	10000	0
R1718	3-hydroxybenzoate; m-hydroxybenzoate input/output	[e]:3hba <=>				Exchange reactions	1	0	10000	0
R1719	Nicotinamide input/output	[e]:nicd <=>				Exchange reactions	1	0	10000	0
R1720	Phenylacetate input/output	[e]:phac <=>				Exchange reactions	1	0	10000	0
R1721	Resocinol input/output	[e]:res <=>				Exchange reactions	1	0	10000	0
R1722	Salicylate input/output	[e]:sali <=>				Exchange reactions	1	0	10000	0
R1723	Tannic acid input/output	[e]:tana <=>				Exchange reactions	1	0	10000	0
R1724	Gallic acid input/output	[e]:345thb <=>				Exchange reactions	1	0	10000	0
R1725	Phenylpyruvate input/output	[e]:phpyr <=>				Exchange reactions	1	0	10000	0
R1726	Benzoylamine input/output	[e]:bamn <=>				Exchange reactions	1	0	10000	0
R1727	Benzonitrile input/output	[e]:bn <=>				Exchange reactions	1	0	10000	0
R1728	n-butylamine input/output	[e]:butn <=>				Exchange reactions	1	0	10000	0
R1729	Pentylamine input/output	[e]:penn <=>				Exchange reactions	1	0	10000	0
R1730	ATP input/output	[e]:atp <=>				Exchange reactions	1	0	10000	0
R1731	AMP input/output	[e]:amp <=>				Exchange reactions	1	0	10000	0
R1732	Allantoin input/output	[e]:atn <=>				Exchange reactions	1	0	10000	0
R1733	Hypoxanthine input/output	[e]:hyxn <=>				Exchange reactions	1	0	10000	0
R1734	Uracil input/output	[e]:ura <=>				Exchange reactions	1	0	10000	0
R1735	Uridine input/output	[e]:uri <=>				Exchange reactions	1	0	10000	0
R1736	Adenine input/output	[e]:ad <=>				Exchange reactions	1	0	10000	0
R1737	Quinolinate input/output	[e]:quin <=>				Exchange reactions	1	0	10000	0
R1738	Nicotinate input/output	[e]:nica <=>				Exchange reactions	1	0	10000	0
R1739	Nicotinamide input/output	[e]:nicd <=>				Exchange reactions	1	0	10000	0
R1740	Xanthine input/output	[e]:xan <=>				Exchange reactions	1	0	10000	0
R1741	L-Kynurenine input/output	[e]:kyn <=>				Exchange reactions	1	0	10000	0
R1742	3-cyanopyridine input/output	[e]:3cpyrd <=>				Exchange reactions	1	0	10000	0
R1743	Dethiobiotin input/output	[e]:dtb <=>				Exchange reactions	1	0	10000	0
R1744	Biotin input/output	[e]:bt <=>				Exchange reactions	1	0	10000	0
R1745	Xanthine input/output	[e]:xan <=>				Exchange reactions	1	0	10000	0
R1746	3-cyanopyridine input/output	[e]:3cpyrd <=>				Exchange reactions	1	0	10000	0
R1747	Glycerone (DHA/dihydroxyacetone) input/output	[e]:glyn <=>				Exchange reactions	1	0	10000	0
R1748	Acetaldehyde input/output	[e]:acal <=>				Exchange reactions	1	0	10000	0
R1749	Propionaldehyde input/output	[e]:propal <=>				Exchange reactions	1	0	10000	0
R1750	itaconate input/output	[e]:itaconate <=>				Exchange reactions	1	0	10000	0				KEGG
R1751	3',5'-Cyclic AMP input/output	[e]:camp <=>				Exchange reactions	1	0	10000	0				gap analysis
R1752	artificial protein input/output	[e]:artificialp <=>				Exchange reactions	1	0	10000	0
R1753	Butanoic acid input/output	[e]:butyrate <=>				Exchange reactions	1	0	10000	0
R1754	Pectin input/output	[e]:pectin <=>				Exchange reactions	1	0	10000	0
R1755	Fructan input/output	[e]:fructan <=>				Exchange reactions	1	0	10000	0
R1756	L-Rhamnofuranose input/output	[e]:rhfr <=>				Exchange reactions	1	0	10000	0
R1757	Dextrin input/output	[e]:dextrin <=>				Exchange reactions	1	0	10000	0
R1758	D-Glucosaminide input/output	[e]:glua <=>				Exchange reactions	1	0	10000	0
R1759	Propanoate input/output	[e]:propanoate <=>				Exchange reactions	1	0	10000	0
R1760	heme b input/output	[e]:hemeb <=>				Exchange reactions	1	0	10000	0
R1761	Cellobiose input/output	[e]:cellob <=>				Exchange reactions	1	0	10000	0
R1762	S-adenosyl-4-methylthio-2-oxobutanoate input/output	[e]:samob <=>				Exchange reactions	1	0	10000	0
R1763	Thymidine input/output	[e]:dt <=>				Exchange reactions	1	0	10000	0
R1764	Acetoacetate input/output	[e]:actac <=>				Exchange reactions	1	0	10000	0
R1765	Sodium input/output	[e]:na1<=>				Exchange reactions	1	0	10000	0
R1766	Guanine input/output	[e]:gn <=>				Exchange reactions	1	0	10000	0
R1767	S-adenosyl-L-methionine input/output	[e]:sam <=>				Exchange reactions	1	0	10000	0
R1768	cytidine input/output	[e]:cytd <=>				Exchange reactions	1	0	10000	0
R1769	thiamin input/output	[e]:thm <=>				Exchange reactions	1	0	10000	0

## Sheet: Table 2
Metabolite name	Metabolite name	Metabolite description	Neutral metabolite formula	Charged metabolite formula	Metabolite charge	Metabolite Compartment	Metabolite KeggID	Metabolite PubChemID	Metabolite CheBI ID	Inchi string	Smiles
M_glc_e	glc	alpha-D-Glucose	C6H12O6	C6H12O6	0	e	C00267		17925
M_bdglc_e	bdglc	beta-D-Glucose	C6H12O6	C6H12O6	0	e	C00221		3521
M_dglc_e	dglc	D-Glucose	C6H12O6	C6H12O6	0	e	C00031		3333
M_glc_c	glc	alpha-D-Glucose	C6H12O6	C6H12O6	0	c	C00267		17925
M_bdglc_c	bdglc	beta-D-Glucose	C6H12O6	C6H12O6	0	c	C00221		3521
M_dglc_c	dglc	D-Glucose	C6H12O6	C6H12O6	0	c	C00031		3333
M_bglac_c	bglac	beta-D-galactose	C6H12O6	C6H12O6	0	c	C00962		27667
M_glac_c	glac	D-Galactose	C6H12O6	C6H12O6	0	c	C00124		4139
M_blarab_c	blarab	beta-L-arabinose	C5H10O5	C5H10O5	0	c	C02479
M_larab_c	larab	L-Arabinose	C5H10O5	C5H10O5	0	c	C00259		3558
M_fru_c	fru	D-Fructose	C6H12O6	C6H12O6	0	c	c00095		15824
M_bfru_c	bfru	beta-D-fructose	C6H12O6	C6H12O6	0	c	C02336		28645
M_adp_c	adp	ADP	C10H15N5O10P2	C10H13N5O10P2	-2	c	C00008		331
M_g6p_c	g6p	alpha-D-Glucose 6-phosphate	C6H13O9P	C6H11O9P	-2	c	c00668		58225
M_h_c	h	Proton (energy metabolism)	C8H8O4	C8H7O4	1	c	C00544		3825
M_atp_c	atp	ATP	C10H16N5O13P3	C10H13N5O13P3	-3	c	C00002		334
M_bdg6p_c	bdg6p	beta-D-Glucose 6-phosphate	C6H13O9P	C6H11O9P	-2	c	C01172		4399
M_f6p_c	f6p	beta-D-Fructose 6-phosphate	C6H13O9P	C6H11O9P	-2	c	C05345 C00085		7723
M_adg6p_c	adg6p	alpha-D-Glucose 6-phosphate	C6H13O9P	C6H11O9P	-2	c
M_fdp_c	fdp	beta-D-Fructose 1,6-bisphosphate	C6H14O12P2	C6H10O12P2	-4	c	c05378		28013
M_pi_c	pi	Orthophosphate	H3O4P	HO4P	-2	c	C00009		3311
M_h2o_c	h2o	H2O	H2O	H2O	0	c	C00001		333
M_t3p2_c	t3p2	Glycerone phosphate	C3H7O6P	C3H5O6P	-2	c	C00111		3411
M_t3p1_c	t3p1	D-Glyceraldehyde 3-phosphate	C3H7O6P	C3H5O6P	-2	c	C00118		3418
M_13pdg_c	13pdg	1,3-Bisphospho-D-glycerate	C3H8O10P2	C3H4O10P2	-4	c	C00236		3535
M_nadh_c	nadh	NADH	C21H29N7O14P2	C21H27N7O14P2	-2	c	C00004		336
M_nad_c	nad	NAD(+)	C21H27N7O14P2	C21H26N7O14P2	-1	c	C00003		335
M_3pg_c	3pg	3-Phospho-D-glycerate	C3H7O7P	C3H4O7P	-3	c	C00197		3497
M_2pg_c	2pg	2-Phospho-D-glycerate	C3H7O7P	C3H4O7P	-3	c	C00631		394
M_pep_c	pep	Phosphoenolpyruvate	C3H5O6P	C3H2O6P	-3	c	C00074		3374
M_pyr_c	pyr	Pyruvate	C3H4O3	C3H3O3	-1	c	C00022		3324
M_oa_c	oa	Oxaloacetate	C4H4O5	C4H2O5	-2	c	C00036		3338
M_co2_c	co2	CO2	CO2	CO2	0	c	C00011		3313
M_adp_m	adp	ADP	C10H15N5O10P2	C10H13N5O10P2	-2	m	C00008		331
M_pi_m	pi	Orthophosphate	H3O4P	HO4P	-2	m	C00009		3311
M_oa_m	oa	Oxaloacetate	C4H4O5	C4H2O5	-2	m	C00036		3338
M_h_m	h	Proton (energy metabolism)	C8H8O4	C8H7O4	-1	m	C00544		3825
M_h_o	h	Proton (energy metabolism)	C8H8O4	C8H7O4	-1	o	C00544		3825
M_atp_m	atp	ATP	C10H16N5O13P3	C10H13N5O13P3	-3	m	C00002		334
M_pyr_m	pyr	Pyruvate	C3H4O3	C3H3O3	-1	m	C00022		3324
M_h2o_m	h2o	H2O	H2O	H2O	0	m	C00001		333
M_co2_m	co2	CO2	CO2	CO2	0	m	C00011		3313
M_d6pgl_c	d6pgl	d-Glucono-1,5-lactone 6-phosphate	C6H11O9P	C6H9O9P	-2	c	C01236		8145737
M_nadph_c	nadph	NADPH	C21H30N7O17P3	C21H26N7O17P3	-4	c	C00005		337
M_nadp_c	nadp	NADP(+)	C21H28N7O17P3	C21H25N7O17P3	-3	c	C00006		338
M_d6pgc_c	d6pgc	6-Phospho-D-gluconate	C6H13O10P	C6H10O10P	-3	c	C00345		3638
M_rl5p_c	rl5p	D-Ribulose 5-phosphate	C5H11O8P	C5H9O8P	-2	c	C00199		3499
M_xul5p_c	xul5p	D-Xylulose 5-phosphate	C5H11O8P	C5H9O8P	-2	c	C00231		16332
M_r5p_c	r5p	D-Ribose 5-phosphate	C5H11O8P	C5H9O8P	-2	c	C00117		3417
M_s7p_c	s7p	Sedoheptulose 7-phosphate	C7H15O10P	C7H13O10P	-2	c	C05382		7756
M_e4p_c	e4p	D-Erythrose 4-phosphate	C4H9O7P	C4H7O7P	-2	c	C00279		3574
M_cit_m	cit	Citrate	C6H8O7	C6H5O7	-3	m	C00158		3458
M_coa_m	coa	Coenzyme A	C21H36N7O16P3S	C21H32N7O16P3S	-4	m	C00010		3312
M_accoa_m	accoa	Acetyl-CoA	C23H38N7O17P3S	C23H34N7O17P3S	-4	m	C00024		3326
M_aco_m	aco	cis-Aconitate	C6H6O6	C6H3O6	-3	m	C00417
M_icit_m	icit	Isocitrate	C6H8O7	C6H5O7	-3	m	C00311		365
M_akg_m	akg	2-Oxoglutarate	C5H6O5	C5H4O5	-2	m	C00026		3328
M_nadph_m	nadph	NADPH	C21H30N7O17P3	C21H26N7O17P3	-4	m	C00005		337
M_nadp_m	nadp	NADP(+)	C21H28N7O17P3	C21H25N7O17P3	-3	m	C00006		338
M_nadh_m	nadh	NADH	C21H29N7O14P2	C21H27N7O14P2	-2	m	C00004		336
M_nad_m	nad	NAD(+)	C21H27N7O14P2	C21H26N7O14P2	-1	m	C00003		335
M_akg_c	akg	2-Oxoglutarate	C5H6O5	C5H4O5	-2	c	C00026		3328
M_icit_c	icit	Isocitrate	C6H8O7	C6H5O7	-3	c	C00311		365
M_akge1_m	akge1	Alpha-ketoglutarate bound to alpha-ketoglutarate dehydrogenase				m
M_tdpe1_m	tdpe1	(thiamine diphosphate)-alpha-ketoglutarate dehydrogenase				m
M_akge2_m	akge2	Alpha-ketoglutarate bound to dihydrolipoyl transsuccinylase				m
M_lpse2_m	lpse2	(LipS2)-dihydrolipoyl transsuccinylase				m
M_succoa_m	succoa	Succinyl-CoA	C25H40N7O19P3S	C25H35N7O19P3S	-5	m	C00091		3391
M_gtp_m	gtp	GTP	C10H16N5O14P3	C10H13N5O14P3	-3	m	C00044		3346
M_succ_m	succ	Succinate	C4H6O4	C4H4O4	-2	m	C00042		3344
M_gdp_m	gdp	GDP	C10H15N5O11P2	C10H13N5O11P2	-2	m	C00035		3337
M_fum_m	fum	Fumarate	C4H4O4	C4H2O4	-2	m	c00122		29806
M_qh2_m	qh2	Ubiquinol	C19H28O4	C19H28O4	0	m	C00390		368
M_q_m	q	Ubiquinone	C19H26O4	C19H26O4	0	m	C00399		3689
M_fad_m	fad	FAD	C27H33N9O15P2	C27H31N9O15P2	-2	m	c00016		16238
M_fadh2_m	fadh2	FADH2	C27H35N9O15P2	C27H33N9O15P2	-2	m	C01352		4556
M_succ_c	succ	Succinate	C4H6O4	C4H4O4	-2	c	C00042		3344
M_fum_c	fum	Fumarate	C4H4O4	C4H2O4	-2	c	c00122		29806
M_mal_m	mal	(S)-Malate	C4H6O5	C4H4O5	-2	m	C00149		3449
M_mal_c	mal	(S)-Malate	C4H6O5	C4H4O5	-2	c	C00149		3449
M_succ_p	succ	Succinate	C4H6O4	C4H4O4	-2	p	C00042		3344
M_glx_p	glx	Glyoxylate	C2H2O3	C2HO3	-1	p	C00048		335
M_icit_p	icit	Isocitrate	C6H8O7	C6H5O7	-3	p	C00311		365
M_mal_p	mal	(S)-Malate	C4H6O5	C4H4O5	-2	p	C00149		3449
M_coa_p	coa	Coenzyme A	C21H36N7O16P3S	C21H32N7O16P3S	-4	p	C00010		3312
M_h_p	h	Proton (energy metabolism)	C8H8O4	C8H7O4	-1	p	C00544		3825
M_accoa_p	accoa	Acetyl-CoA	C23H38N7O17P3S	C23H34N7O17P3S	-4	p	C00024		3326
M_h2o_p	h2o	H2O	H2O	H2O	0	p	C00001		333
M_g_c	g	D-Glycerate	C3H6O4	C3H5O4	-1	c	c00258		16659
M_3hpyr_c	3hpyr	3-hydroxypyruvate	C3H4O4	C3H3O4	-1	c	C00168		3468
M_gly_c	gly	Glycine	C2H5NO2	C2H5NO2	0	c	C00037		3339
M_ser_c	ser	L-Serine	C3H7NO3	C3H7NO3	0	c	C00065		3365
M_glx_c	glx	Glyoxylate	C2H2O3	C2HO3	-1	c	C00048		335
M_accoa_c	accoa	Acetyl-CoA	C23H38N7O17P3S	C23H34N7O17P3S	-4	c	C00024		3326
M_cit_c	cit	Citrate	C6H8O7	C6H5O7	-3	c	C00158		3458
M_coa_c	coa	Coenzyme A	C21H36N7O16P3S	C21H32N7O16P3S	-4	c	C00010		3312
M_ac_m	ac	Acetate	C2H4O2	C2H3O2	-1	m	C00033		3335
M_itaconate_c	itaconate	itaconate	C5H6O4	C5H4O4	-2	c	C00490		30838
M_aco_c	aco	cis-Aconitate	C6H6O6	C6H3O6	-3	c	C00417
M_oxal_c	oxal	Oxalate	C2H2O4	C2O4	-2	c	C00209		359
M_ac_c	ac	Acetate	C2H4O2	C2H3O2	-1	c	C00033		3335
M_for_c	for	Formate	CH2O2	CHO2	-1	c	c00058		15740
M_for_e	for	Formate	CH2O2	CHO2	-1	e	c00058		15740
M_co2_e	co2	CO2	CO2	CO2	0	e	C00011		3313
M_h_e	h	Proton (energy metabolism)	C8H8O4	C8H7O4	-1	e	C00544		3825
M_oxal_e	oxal	Oxalate	C2H2O4	C2O4	-2	e	C00209		359
M_fald_c	fald	Formaldehyde	CH2O	CH2O	0	c	C00067		3367
M_methol_c	methol	Methanol	CH4O	CH4O	0	c	C00132		17790
M_h2o2_c	h2o2	Hydrogen peroxide	H2O2	H2O2	0	c	C00027		3329
M_h2o2_m	h2o2	Hydrogen peroxide	H2O2	H2O2	0	m	C00027		3329
M_o2_c	o2	Oxygen	O2	O2	0	c	C00007		339
M_hygta_c	hygta	S-(Hydroxymethyl)glutathione	C11H19N3O7S	C11H18N3O7S	-1	c	C14180		7846992
M_rgt_c	rgt	Glutathione	C10H17N3O6S	C10H16N3O6S	-1	c	C00051		16856
M_fgt_c	fgt	S-Formylglutathione	C11H17N3O7S	C11H16N3O7S	-1	c	C01031		4274
M_adhlipo_m	adhlipo	S-Acetyldihydrolipoamide	C10H19NO2S2	C10H19NO2S2	0	m	C16255
M_lipo_m	lipo	Lipoamide	C8H15NOS2	C8H15NOS2	0	m	C00248		17460
M_acal_c	acal	Acetaldehyde	C2H4O	C2H4O	0	c	C00084		3384
M_actp_c	actp	Acetyl phosphate	C2H5O5P	C2H3O5P	-2	c	C00227
M_mthgxl_c	mthgxl	Methylglyoxal	C3H4O2	C3H4O2	0	c	C00546		17158
M_lacal_c	lacal	D-Lactaldehyde	C3H6O2	C3H5O2	-1	c	C00937		17167
M_lac_c	lac	D-Lactate	C3H6O3	C3H5O3	-1	c	C00256		3555
M_lgt_c	lgt	S-D-Lactoylglutathione	C13H21N3O8S	C13H20N3O8S	-1	c	C03451		6272
M_prop_c	prop	Propionate	C3H6O2	C3H5O2	-1	c	C00163		30768
M_propal_c	propal	Propionaldehyde	C3H6O	C3H6O	0	c	C00479		17153
M_amp_m	amp	AMP	C10H14N5O7P	C10H12N5O7P	-2	m	C00020		3322
M_ppi_m	ppi	Pyrophosphate	H4O7P2	HO7P2	-3	m	C00013		3315
M_propcoa_m	propcoa	Propionyl-CoA	C24H40N7O17P3S	C24H40N7O17P3S	0	m	C00100		15539
M_prop_m	prop	Propionate	C3H6O2	C3H5O2	-1	m	C00163		30768
M_amp_c	amp	AMP	C10H14N5O7P	C10H12N5O7P	-2	c	C00020		3322
M_ppi_c	ppi	Pyrophosphate	H4O7P2	HO7P2	-3	c	C00013		3315
M_propcoa_c	propcoa	Propionyl-CoA	C24H40N7O17P3S	C24H40N7O17P3S	0	c	C00100		15539
M_2mcit_m	2mcit	2-methyl citrate	C7H10O7	C7H7O7	-3	m	C02225		529
M_2maco_m	2maco	2-methyl aconitate	C7H8O6	C7H5O6	-3	m	C04225		6896
M_2micit_m	2micit	2-methyl isocitrate	C7H10O7	C7H7O7	-3	m	C02225		529
M_ppad_c	ppad	Propionyladenylate	C13H18N5O8P	C13H18N5O8P	0	c	C05983		62415
M_propanoate_c	propanoate	Propanoate	C3H5O2	C3H5O2	-1	c	C00163		30768
M_ppcoa_c	ppcoa	Propanoyl-coa	C24H40N7O17P3S	C24H36N7O17P3S	-4	c	C00100		15539
M_prpncoa_m	prpncoa	Propenoyl-coa	C24H38N7O17P3S	C24H34N7O17P3S	-4	m	C00100		15539
M_ppcoa_m	ppcoa	Propanoyl-coa	C24H40N7O17P3S	C24H36N7O17P3S	-4	m	C00100		15539
M_3hpcoa_m	3hpcoa	3-Hydroxypropionyl-coa	C24H40N7O18P3S	C24H36N7O18P3S	-4	m	C04348		27762
M_3hpp_m	3hpp	3-Hydroxypropanoate	C3H6O3	C3H5O3	-1	m	C01013		33404
M_msa_m	msa	3-Oxopropanoate(Malonate semialdehyde)	C3H4O3	C3H3O3	-1	m	C00222		3522
M_gaba_m	gaba	4-Aminobutanoate	C4H9NO2	C4H8NO2	-1	m	c00334		30566
M_glu_m	glu	L-Glutamate	C5H9NO4	C5H8NO4	-1	m	C00025		3327
M_succsal_m	succsal	Succinate-semialdehyde	C4H6O3	C4H5O3	-1	m	C00232		3531
M_c40coa_c	c40coa	Butanoyl-CoA	C25H42N7O17P3S	C25H38N7O17P3S	-4	c	C00136		3436
M_butyrate_c	butyrate	Butanoic acid	C4H8O2	C4H7O2	-1	c	C00246		30772
M_cronylcoa_m	cronylcoa	Crotonoyl-CoA	C25H40N7O17P3S	C25H36N7O17P3S	-4	m	C00877		4133
M_3hbcoa_m	3hbcoa	(S)-3-Hydroxybutanoyl-CoA	C25H42N7O18P3S	C25H38N7O18P3S	-4	m	C01144		15453
M_aaccoa_m	aaccoa	Acetoacetyl-CoA	C25H40N7O18P3S	C25H36N7O18P3S	-4	m	C00332		3626
M_actac_m	actac	Acetoacetate	C4H6O3	C4H5O3	-1	m	C00164
M_ahtd_c	ahtd	2-Amino-4-hydroxy-6-(erythro-1,2,3-trihydroxypropyl)-dihydropteridine triphosphate	C9H16N5O13P3	C9H13N5O13P3	-3	c	C04895		7446
M_gtp_c	gtp	GTP	C10H16N5O14P3	C10H13N5O14P3	-3	c	C00044		3346
M_dhp_c	dhp	2-Amino-4-hydroxy-6-(D-erythro-1,2,3-trihydroxypropyl)-7,8-dihydropteridine	C9H13N5O4	C9H13N5O4	0	c	c04874		17001
M_ahhmp_c	ahhmp	2-Amino-4-hydroxy-6-hydroxymethyl-7,8-dihydropteridine	C7H9N5O2	C7H9N5O2	0	c	C01300		4518
M_glal_c	glal	Glycolaldehyde	C2H4O2	C2H4O2	0	c	C00266		3564
M_glya_c	glya	Glycolate	C2H4O3	C2H3O3	-1	c	C00160		346
M_ahhmd_c	ahhmd	2-Amino-7,8-dihydro-4-hydroxy-6-(diphosphooxymethyl)pteridine	C7H11N5O8P2	C7H9N5O8P2	-2	c	C04807		7369
M_adchor_c	adchor	4-Amino-4-deoxychorismate	C10H11NO5	C10H10NO5	-1	c	C11355		35181
M_glu_c	glu	L-Glutamate	C5H9NO4	C5H8NO4	-1	c	C00025		3327
M_chor_c	chor	Chorismate	C10H10O6	C10H8O6	-2	c	C00251		355
M_gln_c	gln	L-Glutamine	C5H10N2O3	C5H10N2O3	0	c	C00064		3364
M_paba_c	paba	4-Aminobenzoate	C7H7NO2	C7H6NO2	-1	c	C00568		30753
M_dhpt_c	dhpt	Dihydropteroate	C14H14N6O3	C14H13N6O3	-1	c	c00921		4581
M_dhf_m	dhf	7,8-Dihydrofolate	C19H21N7O6	C19H19N7O6	-2	m	c00415		15633
M_thf_m	thf	Tetrahydrofolate	C19H23N7O6	C19H21N7O6	-2	m	C00101		341
M_folate_m	folate	folate	C19H19N7O6	C19H18N7O6	-1	m	C00504		27470
M_thfg_c	thfg	Tetrahydrofolyl-[Glu](n)	C24H30N8O9(C5H7NO3)n-2	C24H29N8O9(C5H7NO3)n-2	-1	c	C03541		28624
M_thf_c	thf	Tetrahydrofolate	C19H23N7O6	C19H21N7O6	-2	c	C00101		341
M_fthf_m	fthf	10-Formyltetrahydrofolate	C20H23N7O7	C20H21N7O7	-2	m	c00234		57454
M_for_m	for	Formate	CH2O2	CHO2	-1	m	c00058		15740
M_methf_m	methf	5,10-Methenyltetrahydrofolate	C20H21N7O6	C20H20N7O6	-1	m	C00445		3733
M_metthf_m	metthf	5,10-Methylenetetrahydrofolate	C20H23N7O6	C20H21N7O6	-2	m	C00143		3443
M_mthf_p	mthf	5-Methyltetrahydrofolate	C20H25N7O6	C20H23N7O6	-2	p	C00440		3729
M_nadp_p	nadp	NADP(+)	C21H28N7O17P3	C21H25N7O17P3	-3	p	C00006		338
M_metthf_p	metthf	5,10-Methylenetetrahydrofolate	C20H23N7O6	C20H21N7O6	-2	p	C00143		3443
M_nadph_p	nadph	NADPH	C21H30N7O17P3	C21H26N7O17P3	-4	p	C00005		337
M_methf_c	methf	5,10-Methenyltetrahydrofolate	C20H21N7O6	C20H20N7O6	-1	c	C00445		3733
M_metthf_c	metthf	5,10-Methylenetetrahydrofolate	C20H23N7O6	C20H21N7O6	-2	c	C00143		3443
M_fthf_c	fthf	10-Formyltetrahydrofolate	C20H23N7O7	C20H21N7O7	-2	c	c00234		57454
M_mthf_c	mthf	5-Methyltetrahydrofolate	C20H25N7O6	C20H23N7O6	-2	c	C00440		3729
M_oival_c	oival	(R)-2-Oxoisovalerate	C5H8O3	C5H7O3	-1	c	C00141		3441
M_val_c	val	L-Valine	C5H11NO2	C5H11NO2	0	c	C00183		3483
M_akp_m	akp	2-Dehydropantoate	C6H10O4	C6H9O4	-1	m	C00966		4217
M_oival_m	oival	(R)-2-Oxoisovalerate	C5H8O3	C5H7O3	-1	m	C00141		3441
M_pant_c	pant	(R)-Pantoate	C6H12O4	C6H11O4	-1	c	C00522		385
M_akp_c	akp	2-Dehydropantoate	C6H10O4	C6H9O4	-1	c	C00966		4217
M_pant_m	pant	(R)-Pantoate	C6H12O4	C6H11O4	-1	m	C00522		385
M_pnto_c	pnto	(R)-Pantothenate	C9H17NO5	C9H16NO5	-1	c	C00864		4121
M_bala_c	bala	beta-Alanine	C3H7NO2	C3H7NO2	0	c	C00099		3399
M_4ppnto_c	4ppnto	D-4'-Phosphopantothenate	C9H18NO8P	C9H15NO8P	-3	c	C03492		15905
M_cmp_c	cmp	CMP	C9H14N3O8P	C9H12N3O8P	-2	c	C00055		3357
M_4ppncys_c	4ppncys	(R)-4'-Phosphopantothenoyl-L-cysteine	C12H23N2O9PS	C12H20N2O9PS	-3	c	C04352		15769
M_ctp_c	ctp	CTP	C9H16N3O14P3	C9H13N3O14P3	-3	c	C00063		3363
M_cys_c	cys	L-Cysteine	C3H7NO2S	C3H7NO2S	0	c	C00097		3397
M_4ppnte_c	4ppnte	Pantetheine 4'-phosphate	C11H23N2O7PS	C11H21N2O7PS	-2	c	C01134		16858
M_dpcoa_c	dpcoa	Dephospho-CoA	C21H35N7O13P2S	C21H33N7O13P2S	-2	c	c00882		15468
M_chcoa_c	chcoa	6-Carboxyhexanoyl-CoA	C28H46N7O19P3S	C28H41N7O19P3S	-5	c	C01063		432
M_malcoa_c	malcoa	Malonyl-COA	C24H38N7O19P3S	C24H33N7O19P3S	-5	c	C00083		3383
M_aona_c	aona	8-Amino-7-oxononanoate	C9H17NO3	C9H17NO3	0	c	C01092		4327
M_ala_c	ala	L-Alanine	C3H7NO2	C3H7NO2	0	c	C00041 C01401		3343
M_daona_c	daona	7,8-diaminononanoate	C9H20N2O2	C9H21N2O2	1	c	C01037		428
M_samob_c	samob	S-adenosyl-4-methylthio-2-oxobutanoate	C15H19N5O6S	C15H19N5O6S	0	c	C04425		757
M_samob_e	samob	S-adenosyl-4-methylthio-2-oxobutanoate	C15H19N5O6S	C15H19N5O6S	0	e	C04425		757
M_sam_c	sam	S-Adenosyl-L-methionine, S-Adenosyl-L-methionine; Acylcarnitine	C15H22N6O5S	C15H23N6O5S	1	c	C00019		3321
M_sam_e	sam	S-Adenosyl-L-methionine, S-Adenosyl-L-methionine; Acylcarnitine	C15H22N6O5S	C15H23N6O5S	1	e	C00019		3321
M_dtb_c	dtb	Dethiobiotin	C10H18N2O3	C10H17N2O3	-1	c	C01909		517
M_met_c	met	L-Methionine	C5H11NO2S	C5H11NO2S	0	c	C00073		3373
M_bt_c	bt	Biotin	C10H16N2O3S	C10H15N2O3S	-1	c	C00120		342
M_da_c	da	Deoxyadenosine	C10H13N5O3	C10H13N5O3	0	c	C00559		3839
M_s_c	s	Sulfur	S	S	0	c	C00087		3387
M_pydx5p_c	pydx5p	Pyridoxal phosphate	C8H10NO6P	C8H8NO6P	-2	c	C00018		18405
M_pydx_c	pydx	Pyridoxal	C8H9NO3	C8H9NO3	0	c	C00250		17310
M_nh3_c	nh3	NH3	H3N	H4N	1	c	C00014		3316
M_pdxam_c	pdxam	Pyridoxamine	C8H12N2O2	C8H13N2O2	1	c	C00534		3816
M_pyam5p_c	pyam5p	Pyridoxamine phosphate	C8H13N2O5P	C8H12N2O5P	-1	c	C00647		18405
M_pdx5p_c	pdx5p	Pyridoxine phosphate	C8H12NO6P	C8H10NO6P	-2	c	C00627		28803
M_pdxi_c	pdxi	Pyridoxine	C8H11NO3	C8H11NO3	0	c	C00314		368
M_4hba_c	4hba	4-hydroxybenzoic acid	C7H6O3	C7H5O3	-1	c	C00156		30763
M_4hp_c	4hp	4-hydroxy-3-polyprenylbenzoate	C12H14O3(C5H8)n	C12H13O3(C5H8)n	-1	c	C05848		184578396
M_pd_c	pd	all-trans-polyprenyl diphosphate	C5H12O7P2(C5H8)n	C5H9O7P2(C5H8)n	-3	c	C05847		3753155337
M_3pd_c	3pd	3-polyprenyl-4,5-dihydroxybenzoate	C12H14O4(C5H8)n	C12H13O4(C5H8)n	-1	c	C17554		64694
M_3phm_c	3phm	3-polyprenyl-4-hydroxy-5-methoxybenzoate	C13H16O4(C5H8)n	C13H15O4(C5H8)n	-1	c	C17559		81182
M_sah_c	sah	S-Adenosyl-L-homocysteine	C14H20N6O5S	C14H20N6O5S	0	c	C00021		3323
M_2pm_c	2pm	2-polyprenyl-6-methoxyphenol	C12H16O2(C5H8)n	C12H16O2(C5H8)n	0	c	C17552		81179
M_2pmb_c	2pmb	2-polyprenyl-6-methoxy-1,4-benzoquinone	C12H14O3(C5H8)n	C12H14O3(C5H8)n	0	c	C17560		81183
M_2pmmb_c	2pmmb	2-polyprenyl-3-methyl-6-methoxy-1,4-benzoquinone	C13H16O3(C5H8)n	C13H16O3(C5H8)n	0	c	C17561		81184
M_2pmhmb_c	2pmhmb	2-polyprenyl-3-methyl-5-hydroxy-6-methoxy-1,4-benzoquinone	C13H16O4(C5H8)n	C13H16O4(C5H8)n	0	c	C17562		81185
M_q_c	q	Ubiquinone	C19H26O4	C19H26O4	0	c	C00399		3689
M_d6rp5p_c	d6rp5p	2,5-diamino-6-hydroxy-4-(5'-phosphoribosylamino)-pyrimidine	C9H16N5O8P	C9H14N5O8P	-2	c	C01304		4522
M_a6rp5p_c	a6rp5p	5-amino-6-(5-phosphoribosylamino)uracil	C9H15N4O9P	C9H13N4O9P	-2	c	C01268		4487
M_5aprbu_c	5aprbu	5-amino-6-(5'-phosphoribitylamino)uracil	C9H17N4O9P	C9H15N4O9P	-2	c	C04454		18247
M_aura_c	aura	5-amino-6-(D-ribitylamino)uracil	C9H16N4O6	C9H16N4O6	0	c	C04732		733
M_db4p_c	db4p	2-hydroxy-3-oxobutyl phosphate	C4H9O6P	C4H7O6P	-2	c	C15556		17396548
M_d8rl_c	d8rl	6,7-dimethyl-8-(1-D-ribityl)lumazine	C13H18N4O6	C13H18N4O6	0	c	C04332		17601
M_riboflavin_c	riboflavin	riboflavin	C17H20N4O6	C17H20N4O6	0	c	C00255		3554
M_fmn_c	fmn	FMN	C17H21N4O9P	C17H19N4O9P	-2	c	C00061		17621
M_fad_c	fad	FAD	C27H33N9O15P2	C27H31N9O15P2	-2	c	c00016		16238
M_ahmpp_c	ahmpp	4-amino-2-methyl-5-diphosphomethylpyrimidine	C6H11N3O7P2	C6H8N3O7P2	-3	c	C04752		7322
M_4ampm_c	4ampm	4-amino-2-methyl-5-phosphomethylpyrimidine	C6H10N3O4P	C6H8N3O4P	-2	c	C04556		18032
M_thzp_c	thzp	4-methyl-5-(2-phosphonooxyethyl)thiazole	C6H10NO4PS	C6H8NO4PS	-2	c	C04327		698
M_thz_c	thz	5-(2-hydroxyethyl)-4-methylthiazole	C6H9NOS	C6H9NOS	0	c	C04294		6954
M_thmp_c	thmp	thiamin monophosphate	C12H17N4O4PS	C12H16N4O4PS	-1	c	C01081		4319
M_thdp_c	thdp	thiamin diphosphate	C12H18N4O7P2S	C12H16N4O7P2S	-2	c	C00068		5431
M_thm_c	thm	thiamin	C12H16N4OS	C12H17N4OS	1	c	C00378		3668
M_thm_e	thm	thiamin	C12H16N4OS	C12H17N4OS	1	e	C00378		3668
M_his_c	his	L-Histidine	C6H9N3O2	C6H9N3O2	0	c	C00135		3435
M_4ahmmp_c	4ahmmp	4-Amino-5-hydroxymethyl-2-methylpyrimidine	C6H9N3O	C6H9N3O	0	c	C01279		16892
M_eth_c	eth	Ethanol	C2H6O	C2H6O	0	c	C00469		3752
M_acal_m	acal	Acetaldehyde	C2H4O	C2H4O	0	m	C00084		3384
M_eth_m	eth	Ethanol	C2H6O	C2H6O	0	m	C00469		3752
M_glyn_c	glyn	Glycerone (DHA/dihydroxyacetone)	C3H6O3	C3H6O3	0	c	C00184		3484
M_gl_c	gl	Glycerol	C3H8O3	C3H8O3	0	c	C00116		3416
M_glyal_c	glyal	D-Glyceraldehyde	C3H6O3	C3H6O3	0	c	C00577		3856
M_gl3p_c	gl3p	Glycerol 3-phosphate	C3H9O6P	C3H7O6P	-2	c	C00093		3393
M_llac_c	llac	L-Lactate	C3H6O3	C3H5O3	-1	c	C00186		3486
M_oxgly_c	oxgly	Oxaloglycolate	C4H4O6	C4H3O6	-1	c	C03459		17778
M_tar_c	tar	Tartrate	C4H6O6	C4H4O6	-2	c	C00898		30924
M_eol_c	eol	Erythritol	C4H10O4	C4H10O4	0	c	c00503		17113
M_e_c	e	D-Erythrose	C4H8O4	C4H8O4	0	c	c01796		27904
M_eu_c	eu	L-Erythrulose	C4H8O4	C4H8O4	0	c	c02045		27913
M_eu1p_c	eu1p	L-Erythrulose 1-phosphate	C4H9O7P	C4H7O7P	-2	c			58002
M_laol_c	laol	L-Arabitol	C5H12O5	C5H12O5	0	c	C00532		3814
M_lxul_c	lxul	L-Xylulose	C5H10O5	C5H10O5	0	c	C00312		366
M_xol_c	xol	Xylitol	C5H12O5	C5H12O5	0	c	C00379		3669
M_xyl_c	xyl	D-Xylose	C5H10O5	C5H10O5	0	c	C00181		3481
M_xul_c	xul	D-Xylulose	C5H10O5	C5H10O5	0	c	C00310		364
M_arab_c	arab	D-Arabinose	C5H10O5	C5H10O5	0	c	C00216		3516
M_arablac_c	arablac	D-Arabinono-1,4-lactone	C5H8O5	C5H8O5	0	c	C00652		16292
M_aol_c	aol	D-Arabitol	C5H12O5	C5H12O5	0	c	C01904		513
M_rib_c	rib	D-Ribose	C5H10O5	C5H10O5	0	c	C00121		3421
M_r1p_c	r1p	D-Ribose 1-phosphate	C5H11O8P	C5H9O8P	-2	c	C00620		3894
M_ribol_c	ribol	Ribitol	C5H12O5	C5H12O5	0	c	C00474		3757
M_rl_c	rl	D-Ribulose	C5H10O5	C5H10O5	0	c	C00309		363
M_pectate_c	pectate	Pectate	C12H18O13(C6H8O6)n-2	C12H18O13(C6H8O6)n-2	0	c	C00470		15446
M_pectin_c	pectin	Pectin	(C26H36O24)n	H2O(C6H8O6)n	0	c	C00714		17309
M_galunt_c	galunt	D-Galacturonate	C6H10O7	C6H9O7	-1	c	c00333		75525
M_digalur_c	digalur	Digalacturonate	C12H18O13	C12H16O13	-2	c	C02273		2873733809
M_galctn__L_c	galctn__L	L-Galactonate	C6H12O7	C6H11O7	-1	c	C15930		37425
M_2dh3dgal_c	2dh3dgal	2-Dehydro-3-deoxy-L-galactonate	C6H10O6	C6H10O6	-1	c	C20680
M_glcn15lac_e	glcn15lac	d-Glucono-1,5-lactone	C6H10O6	C6H10O6	0	e	C00198		16217
M_h2o2_e	h2o2	Hydrogen peroxide	H2O2	H2O2	0	e	C00027		3329
M_o2_e	o2	Oxygen	O2	O2	0	e	C00007		339
M_glcn15lac_c	glcn15lac	d-Glucono-1,5-lactone	C6H10O6	C6H10O6	0	c	C00198		16217
M_glcnt_e	glcnt	D-Gluconate	C6H12O7	C6H11O7	-1	e	C00257		3556
M_h2o_e	h2o	H2O	H2O	H2O	0	e	C00001		333
M_glcnt_c	glcnt	D-Gluconate	C6H12O7	C6H11O7	-1	c	C00257		3556
M_d6pdgc_c	d6pdgc	6-phospho-2-dehydro-D-gluconate	C6H11O10P	C6H11O10P	0	c	C01218		2229
M_kddgc_c	kddgc	2-dehydro-3-deoxy-D-gluconate	C6H10O6	C6H9O6	-1	c	C00204		17032
M_galol_c	galol	Galactitol	C6H14O6	C6H14O6	0	c	c01697		16813
M_gal1p_c	gal1p	alpha-D-Galactose 1-phosphate	C6H13O9P	C6H11O9P	-2	c	c00446		17973
M_udpgal_c	udpgal	UDP-galactose	C15H24N2O17P2	C15H22N2O17P2	-2	c	C00052		3354
M_utp_c	utp	UTP	C9H15N2O15P3	C9H12N2O15P3	-3	c	C00075		3375
M_udpg_c	udpg	UDP-glucose	C15H24N2O17P2	C15H22N2O17P2	-2	c	C00029		3331
M_g1p_c	g1p	alpha-D-Glucose 1-phosphate	C6H13O9P	C6H11O9P	-2	c	C00103		58601
M_galn14lac_c	galn14lac	D-Galactono-1,4-lactone	C6H10O6	C6H10O6	0	c	c03383		15893
M_galnt_c	galnt	D-Galactonate	C6H12O7	C6H11O7	-1	c	c00880		12931
M_2d3dgalt_c	2d3dgalt	2-Dehydro-3-deoxy-D-galactonate	C6H10O6	C6H9O6	-1	c	C01216		4438
M_galuntp_c	galuntp	1-phospho-alpha-D-glucuronate	C6H11O10P	C6H8O10P	-3	c	c05385		16786
M_udpgalu_c	udpgalu	UDP-galacturonate				c
M_rhamn_c	rhamn	L-rhamnulose	C6H12O5	C6H12O5	0	c	C00861		17897
M_rha_c	rha	L-Rhamnose	C6H12O5	C6H12O5	0	c	C00507		62346
M_rhamnp_c	rhamnp	L-rhamnulose 1-phosphate	C6H11O8P	C6H9O8P	-2	c	C01131		17892
M_man6p_c	man6p	D-Mannose 6-phosphate	C6H13O9P	C6H11O9P	-2	c	C00275		3572
M_man_c	man	D-Mannose	C6H12O6	C6H12O6	0	c	C00159		3459
M_mnt1p_c	mnt1p	D-Mannitol 1-phosphate	C6H15O9P	C6H13O9P	-2	c	C00644		3917
M_mnt_c	mnt	D-Mannitol	C6H14O6	C6H14O6	0	c	C00392		3682
M_man1p_c	man1p	alpha-D-Mannose 1-phosphate	C6H13O9P	C6H11O9P	-2	c	C00636		399
M_gdpman_c	gdpman	GDP-mannose	C16H25N5O16P2	C16H23N5O16P2	-2	c	C00096		3396
M_f26p_c	f26p	D-Fructose 2,6-bisphosphate	C6H14O12P2	C6H10O12P2	-4	c	C00665		3934
M_sor_c	sor	L-Sorbose	C6H12O6	C6H12O6	0	c	C00247		3546
M_idol_c	idol	L-Iditol	C6H14O6	C6H14O6	0	c	C01507		4675
M_sot_c	sot	D-Sorbitol	C6H14O6	C6H14O6	0	c	C00794		452
M_fructan_c	fructan	Fructan				c	C01355		28796
M_f1p_c	f1p	D-Fructose 1-phosphate	C6H13O9P	C6H11O9P	-2	c	C01094		1810537515
M_rhnl_c	rhnl	L-Rhamnono-1,4-lactone	C6H10O5	C6H10O5	0	c	C02991		17937
M_rhfr_c	rhfr	L-Rhamnofuranose	C6H12O5	C6H12O5	0	c	C02431		16935
M_rhnt_c	rhnt	L-Rhamnonate	C6H12O6	C6H11O6	-1	c	C01934		1735721376
M_2d3dlr_c	2d3dlr	2-Dehydro-3-deoxy-L-rhamnonate	C6H10O5	C6H9O5	-1	c	C03979		18078
M_udp_c	udp	UDP	C9H14N2O12P2	C9H12N2O12P2	-2	c	C00015		3317
M_tre6p_c	tre6p	alpha,alpha-Trehalose 6-phosphate	C12H23O14P	C12H21O14P	-2	c	C00689		3958
M_tre_c	tre	alpha,alpha-Trehalose	C12H22O11	C12H22O11	0	c	C01083		432
M_cellob_e	cellob	Cellobiose	C12H22O11	C12H22O11	0	e	C00185		3485
M_cellu_e	cellu	Cellulose	C6H10O5	C6H10O5	0	e	C00760		422
M_cellob_c	cellob	Cellobiose	C12H22O11	C12H22O11	0	c	C00185		3485
M_xylan_c	xylan	Xylans	C5H10O5	C5H10O5	0	c	C00707		3974
M_amyls_c	amyls	Amylose	(C6H10O5)n	(C6H10O5)n	0	c	C00718		28102
M_star_c	star	Starch	C6H10O5	C6H10O5	0	c	C00369		3659
M_dextrin_c	dextrin	Dextrin	(C12H20O10)n	(C12H20O10)n	0	c	C00721		28675
M_mlt_c	mlt	Maltose	C12H22O11	C12H22O11	0	c	C00208		358
M_13glucan_c	13glucan	1,3-beta-D-Glucan	C6H10O5	C6H10O5	0	c	C00965		4216
M_mlt_e	mlt	Maltose	C12H22O11	C12H22O11	0	e	C00208		358
M_lact_c	lact	Lactose	C12H22O11	C12H22O11	0	c	C00243		3542
M_glac_e	glac	D-Galactose	C6H12O6	C6H12O6	0	e	C00124		4139
M_lact_e	lact	Lactose	C12H22O11	C12H22O11	0	e	C00243		3542
M_meli_e	meli	Melibiose	C12H22O11	C12H22O11	0	e	C05402		7769
M_raff_e	raff	Raffinose	C18H32O16	C18H32O16	0	e	C00492		3775
M_stac_e	stac	Stachyose	C24H42O21	C24H42O21	0	e	C01613		4765
M_suc_e	suc	Sucrose	C12H22O11	C12H22O11	0	e	C00089		3389
M_fru_e	fru	D-Fructose	C6H12O6	C6H12O6	0	e	c00095		15824
M_phal_c	phal	Phenylacetaldehyde	C8H8O	C8H8O	0	c	C00601		3876
M_phpyr_c	phpyr	Phenylpyruvate	C9H8O3	C9H7O3	-1	c	C00166		30851
M_phac_c	phac	Phenylacetate	C8H8O2	C8H7O2	-1	c	C07086		30745
M_2hpac_c	2hpac	2-hydroxyphenylacetic acid	C8H8O3	C8H7O3	-1	c	C05852		28478
M_homogen_c	homogen	Homogentisate	HNO2	NO2	-1	c	C00088		3388
M_macac_c	macac	maleylacetoacetate	C8H8O6	C8H6O6	-2	c	C01036		4279
M_fuacac_c	fuacac	4-Fumarylacetoacetate	C8H8O6	C8H6O6	-2	c	c01061		18034
M_actac_c	actac	Acetoacetate	C4H6O3	C4H5O3	-1	c	C00164
M_actac_e	actac	Acetoacetate	C4H6O3	C4H5O3	-1	e	C00164
M_4hpac_c	4hpac	4-hydroxyphenylacetic acid	C8H8O3	C8H7O3	-1	c	C00642		18101
M_4hmand_c	4hmand	4-hydroxymandelate	C8H8O4	C8H7O4	-1	c	C11527		16388
M_4hbfor_c	4hbfor	4-hydroxybenzoylformic acid		C8H5O7	-1	c
M_4hbal_c	4hbal	4-hydroxybenzaldehyde	C7H6O2	C7H6O2	0	c	C00633		17597
M_pcc_c	pcc	Protocatechuate	C7H6O4	C7H5O4	-1	c	C00230		36241
M_coum_c	coum	Coumarate	C9H8O3	C9H7O3	-1	c	c00811		32374
M_mtphth_c	mtphth	Monomethylterephthalate				c
M_dmt_c	dmt	Dimethylterephthalate	C12H14O4	C12H14O4	0	c	C14175		34698
M_tphth_c	tphth	Terephthalate	C8H6O4	C8H4O4	-2	c	C06337		15702
M_dhchddc_c	dhchddc	(1R,6S)-dihydroxycyclohexa-2,4-diene-1,4-dicarboxylate	C8H8O6	C8H8O6	0	c	c06138		15564
M_3hba_c	3hba	3-hydroxybenzoate; m-hydroxybenzoate	C7H6O3	C7H5O3	-1	c	C00587
M_fercoa_c	fercoa	trans-feruloyl-CoA	C31H44N7O19P3S	C31H40N7O19P3S	-4	c	c00406		15511
M_fer_c	fer	Ferulic acid	C10H10O4	C10H9O4	-1	c	c01494		17620
M_ferhcoa_c	ferhcoa	4-hydroxy-3-methoxyphenyl-beta-hydroxypropionyl-CoA	C31H46N7O20P3S	C31H42N7O20P3S	-4	c	c07303		17068
M_vanin_c	vanin	Vanillin	C8H8O3	C8H8O3	0	c	C00755		18346
M_van_c	van	Vanillate	C8H8O4	C8H7O4	-1	c	C06672		30816
M_gua_c	gua	Guaiacol	C7H8O2	C7H8O2	0	c	C15572		17396564
M_ccl_c	ccl	Catechol	C6H6O2	C6H6O2	0	c	C00090		339
M_ba_c	ba	Benzoic acid	C7H6O2	C7H5O2	-1	c	C00180
M_bn_c	bn	Benzonitrile	C7H5N	C7H5N	0	c	C09814		122
M_3hind_c	3hind	3-hydroxyindoxyle				c
M_ind_c	ind	Indole	C8H7N	C8H7N	0	c	C00463		16881
M_nfan_c	nfan	N-formylanthranilate	C8H7NO3	C8H6NO3	-1	c	C05653		36575
M_an_c	an	Anthranilate	C7H7NO2	C7H6NO2	-1	c	C00108		348
M_345thb_e	345thb	Gallic acid	C7H6O5	C7H5O5	-1	e	C01424
M_tana_e	tana	Tannic acid	C76H52O46	C76H52O46	0	e	C13452		75211
M_fkyn_c	fkyn	L-Formylkynurenine	C11H12N2O4	C11H12N2O4	0	c	C02700		5664
M_trp_c	trp	L-Tryptophan	C11H12N2O2	C11H12N2O2	0	c	C00078		3378
M_fkyn_p	fkyn	L-Formylkynurenine	C11H12N2O4	C11H12N2O4	0	p	C02700		5664
M_trp_p	trp	L-Tryptophan	C11H12N2O2	C11H12N2O2	0	p	C00078		3378
M_o2_p	o2	Oxygen	O2	O2	0	p	C00007		339
M_kyn_c	kyn	L-Kynurenine	C10H12N2O3	C10H12N2O3	0	c	C00328		3622
M_dhba_c	dhba	2,3-dihydroxybenzoate	C7H6O4	C7H5O4	-1	c	c00196		36654
M_hkyn_c	hkyn	3-Hydroxykynurenine	C10H12N2O4	C10H12N2O4	0	c	C03227		699
M_han_c	han	3-Hydroxyanthranilate	C7H7NO3	C7H6NO3	-1	c	C00632		395
M_4hpp_c	4hpp	3-(4-Hydroxyphenyl)pyruvate	C9H8O4	C9H7O4	-1	c	C01179		446
M_sali_c	sali	Salicylate	C7H6O3	C7H5O3	-1	c	C00805		463
M_bal_c	bal	Benzaldehyde	C7H6O	C7H6O	0	c	C00261		3559
M_bamn_c	bamn	Benzoylamine	C7H9N	C7H10N	1	c	C15562		17396554
M_bfor_c	bfor	Benzoylformate	C8H6O3	C8H5O3	-1	c	C02137		18280
M_dmand_c	dmand	D-mandelate	C8H8O3	C8H7O3	-1	c	C01983		58
M_lmand_c	lmand	L-mandelate				c
M_btol_c	btol	benzene-1,2,4-triol	C6H6O3	C6H6O3	0	c	C02814		5764
M_res_c	res	Resocinol	C6H6O2	C6H6O2	0	c	C01751		27810
M_2mac_c	2mac	2-maleyl acetate	C6H6O5	C6H4O5	-2	c	C02222		5287
M_3oa_c	3oa	3-oxoadipate	C6H8O5	C6H6O5	-2	c	C00846		413
M_gntal_c	gntal	Gentisate aldehyde	C7H6O3	C7H6O3	0	c	C05585		28508
M_gen_c	gen	Gentisate		C7H5O4	-1	c
M_3mpyr_c	3mpyr	3-maleylpyruvate	C7H6O6	C7H5O6	-1	c	C02167		16727
M_3fpyr_c	3fpyr	3-fumarylpyruvate	C7H6O6	C7H5O6	-1	c	C02514		1506
M_muco_c	muco	cis,cis-muconate	C6H6O4	C6H6O4	0	c	C02480		16508
M_mucl_c	mucl	Muconolactone	C6H6O4	C6H5O4	-1	c	C14610		48068
M_oael_c	oael	3-Oxoadipate enol-lactone	C6H6O4	C6H6O4	0	c	C03586		18267
M_dhsk_c	dhsk	3-Dehydroshikimate	C7H8O5	C7H7O5	-1	c	c02637		30918
M_3cmuco_c	3cmuco	3-Carboxymuconate	3CMUCO	3CMUCO		c
M_4cmucl_c	4cmucl	4-Carboxymuconolactone	C7H6O6	C7H4O6	-2	c	C01278		16993
M_3oacoa_m	3oacoa	3-oxoadipyl-CoA	C27H42N7O20P3S	C27H37N7O20P3S	-5	m	C02232		5296
M_3oa_m	3oa	3-oxoadipate	C6H8O5	C6H6O5	-2	m	C00846		413
M_butal_c	butal	Butanal	C8H8O	C8H8O	0	c	C01412		15743
M_butn_c	butn	n-butylamine	C8H11N	C8H11N	0	c			43799
M_penal_c	penal	Pentanal	C5H10O	C5H10O	0	c
M_penn_c	penn	Pentylamine	C5H13N	C5H14N	1	c	C02640		43689
M_c50coa_c	c50coa	Pentanoyl-CoA	C26H44N7O17P3S	C26H40N7O17P3S	-4	c	c00888		57389
M_14glucan_c	14glucan	1,4-alphaglucan	C6H10O5	C6H10O5	0	c	C00718		3984
M_psnig_c	psnig	Pseudonigeran (1,3-alpha-glucan)				c
M_nig_c	nig	Nigeran (alpha-1,3-Glucose-alpha-1,4-Glucose)				c
M_ga6p_c	ga6p	D-Glucosamine 6-phosphate	C6H14NO8P	C6H13NO8P	-1	c	c00352		15873
M_naga6p_c	naga6p	N-Acetyl-D-glucosamine 6-phosphate	C8H16NO9P	C8H14NO9P	-2	c	C00357		15784
M_naga1p_c	naga1p	N-Acetyl-D-glucosamine 1-phosphate	C8H16NO9P	C8H14NO9P	-2	c	C04256		6921
M_udpnag_c	udpnag	UDP-N-acetyl-D-glucosamine	C17H27N3O17P2	C17H25N3O17P2	-2	c	C00043		3345
M_chit_c	chit	Chitin	C8H13NO5	C8H13NO5	0	c	C00461		3745
M_nag_c	nag	N-Acetyl-D-glucosamine	C8H15NO6	C8H15NO6	0	c	C00140		344
M_glcn_c	glcn	D-Glucosamine	C6H13NO5	C6H14NO5	1	c	C00329		3623
M_chito_c	chito	Chitosan	C8H13NO5	C8H13NO5	0	c	C00461		3745
M_glua_c	glua	D-Glucosaminide	C12H24N2O10(C6H11NO3)n	C12H24N2O10(C6H11NO3)n	0	c	C06023		8295
M_amievul_m	amievul	5-aminolevulinate	C5H9NO3	C5H9NO3	0	m	C00430		3719
M_gly_m	gly	Glycine	C2H5NO2	C2H5NO2	0	m	C00037		3339
M_ppbg_c	ppbg	porphobilinogen	C10H14N2O4	C10H13N2O4	-1	c	C00931		4184
M_amievul_c	amievul	5-aminolevulinate	C5H9NO3	C5H9NO3	0	c	C00430		3719
M_hmtb_c	hmtb	hydroxymethylbilane	C40H46N4O17	C40H38N4O17	-8	c	C01024		4269
M_upgiii_c	upgiii	uroporphyrinogen III	C40H44N4O16	C40H36N4O16	-8	c	C01051		4293
M_cpgiii_c	cpgiii	coproporphyrinogen III	C36H44N4O8	C36H40N4O8	-4	c	C03263		6127
M_pppg9_c	pppg9	protoporphyrinogen	C34H40N4O4	C34H38N4O4	-2	c	C01079		4317
M_o2_m	o2	Oxygen	O2	O2	0	m	C00007		339
M_ppp9_m	ppp9	protoporphyrin	C34H40N4O4	C34H38N4O4	-2	m	C02191		4317
M_hemeb_m	hemeb	heme b	C34H32FeN4O4	C34H30FeN4O4	-2	m	C00032		3334
M_cytcc_m	cytcc	Cytochrome c	C8H12N4O4S2R4	C8H12N4O4S2R4	0	m	C02248		5311
M_apocytc_m	apocytc	Apocytochrome c	(C4H6N2O2SR2)2	(C4H6N2O2SR2)2	0	m	C02248		15697
M_hemeo_m	hemeo	heme o	C49H58FeN4O5	C49H56FeN4O5	-2	m	C15672		4724998
M_hemea_m	hemea	heme a	C49H56FeN4O6	C49H54FeN4O6	-2	m	C15670		4724997
M_precor_c	precor	precorrins	C42H48N4O16	C42H41N4O16	-7	c	C02463		548
M_shcr_c	shcr	sirohydrochlorin	C42H46N4O16	C42H38N4O16	-8	c	C05778		873
M_sihm_c	sihm	siroheme	C42H44FeN4O16	C42H36FeN4O16	-8	c	C00748		41
M_udpnagal_c	udpnagal	UDP-N-acetyl-D-galactosamine	C17H27N3O17P2	C17H25N3O17P2	-2	c	C00203		67168
M_gag_c	gag	Galactosaminogalactan				c
M_ggm_c	ggm	Galactoglucomannan				c
M_gdp_c	gdp	GDP	C10H15N5O11P2	C10H13N5O11P2	-2	c	C00035		3337
M_fero_m	fero	Ferrocytochrome c	C42H44FeN8O8S2R4	C42H44FeN8O8S2R4	0	m	C00126		3426
M_feri_m	feri	Ferricytochrome c	C42H44FeN8O8S2R4	C42H44FeN8O8S2R4	0	m	C00125		3425
M_k_c	k	Potassium	K	K	1	c	C00238		29103
M_k_e	k	Potassium	K	K	1	e	C00238		29103
M_ca_c	ca	Calcium	Ca	Ca	2	c	C00076		29108
M_ca_e	ca	Calcium	Ca	Ca	2	e	C00076		29108
M_llac_m	llac	L-Lactate	C3H6O3	C3H5O3	-1	m	C00186		3486
M_lac_m	lac	D-Lactate	C3H6O3	C3H5O3	-1	m	C00256		3555
M_h2o2_p	h2o2	Hydrogen peroxide	H2O2	H2O2	0	p	C00027		3329
M_asp_c	asp	L-Aspartate	C4H7NO4	C4H6NO4	-1	c	C00049		3351
M_asn_c	asn	L-Asparagine	C4H8N2O3	C4H8N2O3	0	c	C00152		3452
M_ala_m	ala	L-Alanine	C3H7NO2	C3H7NO2	0	m	C00041 C01401		3343
M_asp_m	asp	L-Aspartate	C4H7NO4	C4H6NO4	-1	m	C00049		3351
M_argsucc_c	argsucc	Argininosuccinate	C10H18N4O6	C10H17N4O6	-1	c	C03406		6235
M_citr_c	citr	L-Citrulline	C6H13N3O3	C6H13N3O3	0	c	C00327		16349
M_arg_c	arg	L-Arginine	C6H14N4O2	C6H15N4O2	1	c	C00062		3362
M_glugsal_c	glugsal	L-Glutamate 5-semialdehyde	C5H9NO3	C5H9NO3	0	c	C01165		4392
M_orn_c	orn	L-Ornithine	C5H12N2O2	C5H13N2O2	1	c	C00077		3377
M_dsam_c	dsam	S-Adenosylmethioninamine	C14H22N6O3S	C14H24N6O3S	2	c	C01137		4368
M_gbad_c	gbad	4-Guanidino-butanamide	C5H12N4O	C5H13N4O	1	c	C03078		5976
M_gbat_c	gbat	4-Guanidino-butanoate	C5H11N3O2	C5H11N3O2	0	c	C01035		4278
M_gaba_c	gaba	4-Aminobutanoate	C4H9NO2	C4H8NO2	-1	c	c00334		30566
M_urea_c	urea	Urea	CH4N2O	CH4N2O	0	c	C00086		3386
M_argsucc_m	argsucc	Argininosuccinate	C10H18N4O6	C10H17N4O6	-1	m	C03406		6235
M_citr_m	citr	L-Citrulline	C6H13N3O3	C6H13N3O3	0	m	C00327		16349
M_arg_m	arg	L-Arginine	C6H14N4O2	C6H15N4O2	1	m	C00062		3362
M_orn_m	orn	L-Ornithine	C5H12N2O2	C5H13N2O2	1	m	C00077		3377
M_urea_m	urea	Urea	CH4N2O	CH4N2O	0	m	C00086		3386
M_cap_m	cap	Carbamoyl phosphate	CH4NO5P	CH2NO5P	-2	m	C00169		3469
M_naglu_m	naglu	N-Acetyl-L-glutamate	C7H11NO5	C7H9NO5	-2	m	C00624		3897
M_naglup_m	naglup	N-Acetyl-L-glutamate 5-phosphate	C7H12NO8P	C7H9NO8P	-3	m	C04133		6819
M_naglus_m	naglus	N-Acetyl-L-glutamate 5-semialdehyde	C7H11NO4	C7H10NO4	-1	m	C01250		447
M_naorn_m	naorn	N2-Acetyl-L-ornithine	C7H14N2O3	C7H14N2O3	0	m	C00437		3726
M_ptrc_c	ptrc	Putrescine	C4H12N2	C4H14N2	2	c	C00134		17148
M_mta_c	mta	5'-Methylthioadenosine	C11H15N5O3S	C11H15N5O3S	0	c	C00170		347
M_spmd_c	spmd	Spermidine	C7H19N3	C7H22N3	3	c	C00315		16610
M_aser_c	aser	O-Acetyl-L-serine	C5H9NO4	C5H9NO4	0	c	C00979		17981
M_h2s_c	h2s	H2S	H2S	HS	-1	c	C00283		3578
M_cyst_c	cyst	Cystine	C6H12N2O4S2	C6H12N2O4S2	0	c	C01420		467
M_glugsal_m	glugsal	L-Glutamate 5-semialdehyde	C5H9NO3	C5H9NO3	0	m	C01165		4392
M_p5c_m	p5c	(S)-1-Pyrroline-5-carboxylate	C5H7NO2	C5H6NO2	-1	m	C03912		6642
M_php_c	php	3-Phosphonooxypyruvate	C3H5O7P	C3H2O7P	-3	c	C03232		613
M_3pser_c	3pser	3-Phosphoserine	C3H8NO6P	C3H6NO6P	-2	c	C01005		4251
M_thr_c	thr	L-Threonine	C4H9NO3	C4H9NO3	0	c	C00188		3488
M_phser_c	phser	O-Phospho-L-homoserine	C4H10NO6P	C4H8NO6P	-2	c	C01102		4336
M_hser_c	hser	L-Homoserine	C4H9NO3	C4H9NO3	0	c	C00263		3561
M_basp_c	basp	4-Phospho-L-aspartate	C4H8NO7P	C4H6NO7P	-2	c	C03082		598
M_aspsa_c	aspsa	L-Aspartate 4-semialdehyde	C4H7NO3	C4H7NO3	0	c	C00441		373
M_hpsamlys_m	hpsamlys	H-protein-S-aminomethyldihydrolipoyllysine	C9H19N2OS2R	C9H19N2OS2R	0	m	C01242		4463
M_hplys_m	hplys	H-protein-lipoyllysine	C8H14NOS2R	C8H14NOS2R	0	m	C02051		514
M_nh3_m	nh3	NH3	H3N	H4N	1	m	C00014		3316
M_dhplys_m	dhplys	protein-dihydrolipoyllysine	C8H16NOS2R	C8H16NOS2R	0	m	C02972		5884
M_obut_c	obut	2-Oxobutanoate	C4H6O3	C4H5O3	-1	c	C00109		349
M_obut_m	obut	2-Oxobutanoate	C4H6O3	C4H5O3	-1	m	C00109		349
M_thr_m	thr	L-Threonine	C4H9NO3	C4H9NO3	0	m	C00188		3488
M_prpp_c	prpp	5-Phospho-alpha-D-ribose 1-diphosphate	C5H13O14P3	C5H9O14P3	-4	c	C00119		3419
M_prbatp_c	prbatp	N1-(5-Phospho-D-ribosyl)-ATP	C15H25N5O20P4	C15H20N5O20P4	-5	c	C02739		5699
M_prbamp_c	prbamp	N1-(5-Phospho-D-ribosyl)-AMP	C15H23N5O14P2	C15H19N5O14P2	-4	c	C02741		571
M_prfp_c	prfp	5-(5-Phospho-D-ribosylaminoformimino)-1-(5-phosphoribosyl)-imidazole-4-carboxamide	C15H25N5O15P2	C15H21N5O15P2	-4	c	C04896		7447
M_prlp_c	prlp	N-(5'-Phospho-D-1'-ribulosylformimino)-5-amino-1-(5''-phospho-D-ribosyl)-4-imidazolecarboxamide	C15H25N5O15P2	C15H22N5O15P2	-3	c	C04916		7464
M_aicar_c	aicar	AICAR	C9H15N4O8P	C9H13N4O8P	-2	c	C04677		7258
M_dimgp_c	dimgp	D-erythro-1-(Imidazol-4-yl)glycerol 3-phosphate	C6H11N2O6P	C6H9N2O6P	-2	c	c04666		17805
M_imacp_c	imacp	3-(Imidazol-4-yl)-2-oxopropyl phosphate	C6H9N2O5P	C6H7N2O5P	-2	c	C01267		4486
M_hisolp_c	hisolp	L-Histidinol phosphate	C6H12N3O4P	C6H11N3O4P	-1	c	C01100		4334
M_hisol_c	hisol	L-Histidinol	C6H11N3O	C6H12N3O	1	c	C00860		4117
M_hisn_c	hisn	Histamine	C5H9N3	C5H10N3	1	c	C00388		3678
M_nahisn_c	nahisn	N-acetylhistamine	C7H11N3O	C7H11N3O	0	c	C05135		28483
M_aclac_m	aclac	2-Acetolactate	C5H8O4	C5H7O4	-1	m	C00900 C06010		4156 8282
M_dhval_m	dhval	3-Hydroxy-3-methyl-2-oxobutanoic acid	C5H8O4	C5H7O4	-1	m	c04272		15684
M_val_m	val	L-Valine	C5H11NO2	C5H11NO2	0	m	C00183		3483
M_2ippm_m	2ippm	alpha-Isopropylmalate	C7H12O5	C7H10O5	-2	m	C02504		117835128
M_ippmal_m	ippmal	2-Isopropylmalate	C7H12O5	C7H10O5	-2	m	C02504		5516
M_3ippm_m	3ippm	(2R,3S)-3-Isopropylmalate	C7H12O5	C7H10O5	-2	m	C04411		3512143468
M_oicap_m	oicap	3-Carboxy-4-methyl-2-oxopentanoate	C7H10O5	C7H8O5	-2	m	C04236		695
M_leu_m	leu	L-Leucine	C6H13NO2	C6H13NO2	0	m	C00123		3423
M_leu_c	leu	L-Leucine	C6H13NO2	C6H13NO2	0	c	C00123		3423
M_abut_m	abut	2-Aceto-2-hydroxy butyrate	C6H10O4	C6H9O4	-1	m	C06006		8279
M_dmvat_m	dmvat	(R)-2,3-dihydroxy-3-methylbutanoate	C5H10O4	C5H9O4	-1	m	c04272		49072
M_omval_m	omval	3-Methyl-2-oxobutanoate	C6H10O3	C6H9O3	-1	m	C00671		394
M_ile_m	ile	L-Isoleucine	C6H13NO2	C6H13NO2	0	m	C00407		3697
M_ile_c	ile	L-Isoleucine	C6H13NO2	C6H13NO2	0	c	C00407		3697
M_omval_c	omval	3-Methyl-2-oxobutanoate	C6H10O3	C6H9O3	-1	c	C00671		394
M_hcit_m	hcit	2-Hydroxybutane-1,2,4-tricarboxylate	C7H10O7	C7H7O7	-3	m	C01251		17852
M_hacn_m	hacn	But-1-ene-1,2,4-tricarboxylate	C7H8O6	C7H5O6	-3	m	C04002		6715
M_hicit_m	hicit	Homoisocitrate	C7H10O7	C7H7O7	-3	m	C05662		7972
M_oxa_m	oxa	Oxaloglutarate	C7H8O7	C7H7O7	-1	m	C05533		7814
M_aka_m	aka	2-Oxoadipate	C6H8O5	C6H6O5	-2	m	C00322		3616
M_ama_m	ama	2-aminoadipate	C6H11NO4	C6H10NO4	-1	m	C00956		427
M_amasa_m	amasa	2-aminoadipate-semialdehyde	C6H11NO3	C6H11NO3	0	m	C04076		6771
M_sacp_m	sacp	Saccharopine	C11H20N2O6	C11H19N2O6	-1	m	C00449		3737
M_lys_m	lys	L-Lysine	C6H14N2O2	C6H15N2O2	1	m	C00047		3349
M_hcys_c	hcys	L-Homocysteine	C4H9NO2S	C4H9NO2S	0	c	C00155		3455
M_oahser_c	oahser	O-Acetyl-L-homoserine	C6H11NO4	C6H11NO4	0	c	C01077		4315
M_llct_c	llct	L-Cystathionine	C7H14N2O4S	C7H14N2O4S	0	c	C02291		5347
M_meth_c	meth	Methanethiol	CH4S	CH4S	0	c	C00409		3432
M_5mcsn_c	5mcsn	5-Methylcytosine	C5H7N3O	C5H7N3O	0	c	C02376		27551
M_adn_c	adn	Adenosine	C10H13N5O4	C10H13N5O4	0	c	C00212		3512
M_3ddah7p_c	3ddah7p	2-Dehydro-3-deoxy-D-arabino-heptonate 7-phosphate	C7H13O10P	C7H10O10P	-3	c	C04691		7271
M_dqt_c	dqt	3-Dehydroquinate	C7H10O6	C7H9O6	-1	c	c00944		17947
M_qt_c	qt	Quinate	C7H12O6	C7H11O6	-1	c	C00296		359
M_sme_c	sme	Shikimate	C7H10O5	C7H9O5	-1	c	C00493		3776
M_sme3p_c	sme3p	Shikimate 3-phosphate	C7H11O8P	C7H8O8P	-3	c	C03175		657
M_3psme_c	3psme	5-O-(1-Carboxyvinyl)-3-phosphoshikimate	C10H13O10P	C10H9O10P	-4	c	C01269		16257
M_phen_c	phen	Prephenate	C10H10O6	C10H8O6	-2	c	C00254		3553
M_phe_c	phe	L-Phenylalanine	C9H11NO2	C9H11NO2	0	c	C00079		3379
M_tyr_c	tyr	L-Tyrosine	C9H11NO3	C9H11NO3	0	c	C00082		3382
M_npran_c	npran	N-(5-Phospho-D-ribosyl)anthranilate	C12H16NO9P	C12H13NO9P	-3	c	C04302		7091
M_cpad5p_c	cpad5p	1-(2-Carboxyphenylamino)-1-deoxy-D-ribulose 5-phosphate	C12H16NO9P	C12H13NO9P	-3	c	C01302		452
M_igp_c	igp	Indoleglycerol phosphate	C11H14NO6P	C11H12NO6P	-2	c	C03506		6317
M_p5c_c	p5c	(S)-1-Pyrroline-5-carboxylate	C5H7NO2	C5H6NO2	-1	c	C03912		6642
M_pro_c	pro	L-Proline	C5H9NO2	C5H9NO2	0	c	C00148		3448
M_glup_c	glup	alpha-D-Glutamyl phosphate	C5H10NO7P	C5H8NO7P	-2	c	C03734		6497
M_pro_m	pro	L-Proline	C5H9NO2	C5H9NO2	0	m	C00148		3448
M_msa_c	msa	3-Oxopropanoate(Malonate semialdehyde)	C3H4O3	C3H3O3	-1	c	C00222		3522
M_spere_c	spere	Spermine	C10H26N4	C10H30N4	4	c	C00750		412
M_aproa_c	aproa	3-Aminopropanal	C3H7NO	C3H8NO	1	c	C05665		7975
M_13dmpp_c	13dmpp	1,3-Diaminopropane	C3H10N2	C3H12N2	2	c	C00986		15725
M_4abutn_c	4abutn	4-Aminobutyraldehyde	C4H9NO	C4H10NO	1	c	C00555		17769
M_aprop_c	aprop	alpha-Aminopropiononitrile	C3H6N2	C3H7N2	1	c	C05714		27959
M_acybut_c	acybut	gamma-Amino-gamma-cyanobutanoate	C5H8N2O2	C5H8N2O2	0	c	C05715		28474
M_gc_c	gc	gamma-L-Glutamyl-L-cysteine	C8H14N2O5S	C8H13N2O5S	-1	c	C00669		3938
M_cgly_c	cgly	L-cysteinylglycine	C5H10N2O3S	C5H10N2O3S	0	c	C01419		466
M_5opro_c	5opro	5-oxo-L-proline	C5H7NO3	C5H6NO3	-1	c	C01879		4992
M_ogt_c	ogt	Oxidized glutathione	C20H32N6O12S2	C20H30N6O12S2	-2	c	C00127		17858
M_pram_c	pram	5-Phosphoribosylamine	C5H12NO7P	C5H11NO7P	-1	c	C03090		5988
M_gar_c	gar	5'-Phosphoribosylglycinamide	C7H15N2O8P	C7H14N2O8P	-1	c	c03838		18349
M_fgar_c	fgar	5'-Phosphoribosyl-N-formylglycinamide	C8H15N2O9P	C8H13N2O9P	-2	c	C04376		717
M_fgam_c	fgam	2-(Formamido)-N1-(5'-phosphoribosyl)acetamidine	C8H16N3O8P	C8H15N3O8P	-1	c	C04640		7229
M_air_c	air	Aminoimidazole ribotide	C8H14N3O7P	C8H13N3O7P	-1	c	C03373		628
M_cair_c	cair	1-(5-Phospho-D-ribosyl)-5-amino-4-imidazolecarboxylate	C9H14N3O9P	C9H12N3O9P	-2	c	C04751		7321
M_saicar_c	saicar	1-(5'-Phosphoribosyl)-5-amino-4-(N-succinocarboxamide)-imidazole	C13H19N4O12P	C13H15N4O12P	-4	c	C04823		7384
M_prfica_c	prfica	1-(5'-Phosphoribosyl)-5-formamido-4-imidazolecarboxamide	C10H15N4O9P	C10H13N4O9P	-2	c	C04734		735
M_imp_c	imp	IMP	C10H13N4O8P	C10H11N4O8P	-2	c	C00130		343
M_asuc_c	asuc	N6-(1,2-Dicarboxyethyl)-AMP	C14H18N5O11P	C14H14N5O11P	-4	c	C03794		6543
M_othio_c	othio	Oxidized thioredoxin	C10H12N4O4S2R4	C10H12N4O4S2R4	0	c	C00343		3636
M_dadp_c	dadp	dADP	C10H15N5O9P2	C10H13N5O9P2	-2	c	C00206		356
M_rthio_c	rthio	Reduced thioredoxin	C10H14N4O4S2R4	C10H14N4O4S2R4	0	c	C00342		3635
M_damp_c	damp	dAMP	C10H14N5O6P	C10H12N5O6P	-2	c	C00360		3651
M_datp_c	datp	dATP	C10H16N5O12P3	C10H13N5O12P3	-3	c	C00131		3431
M_xmp_c	xmp	Xanthosine 5'-phosphate	C10H13N4O9P	C10H11N4O9P	-2	c	C00655		3925
M_gmp_c	gmp	GMP	C10H14N5O8P	C10H12N5O8P	-2	c	C00144		3444
M_dgdp_c	dgdp	dGDP	C10H15N5O10P2	C10H13N5O10P2	-2	c	C00361		3652
M_dgtp_c	dgtp	dGTP	C10H16N5O13P3	C10H13N5O13P3	-3	c	C00286		3581
M_dgmp_c	dgmp	dGMP	C10H14N5O7P	C10H12N5O7P	-2	c	C00362		3653
M_idp_c	idp	IDP	C10H14N4O11P2	C10H12N4O11P2	-2	c	C00104		17808
M_itp_c	itp	ITP	C10H15N4O14P3	C10H12N4O14P3	-3	c	C00081		16039
M_ad_c	ad	Adenine	C5H5N5	C5H5N5	0	c	C00147		3447
M_ins_c	ins	Inosine	C6H12O6	C6H12O6	0	c	C00137		3437
M_hyxn_c	hyxn	Hypoxanthine	C5H4N4O	C5H4N4O	0	c	C00262		356
M_dr1p_c	dr1p	Deoxy-ribose 1-phosphate	C5H11O7P	C5H9O7P	-2	c	C00672		28542
M_din_c	din	Deoxyinosine	C10H12N4O4	C10H12N4O4	0	c	c05512		28997
M_xan_c	xan	Xanthine	C5H4N4O2	C5H4N4O2	0	c	C00385		1771248517
M_gsn_c	gsn	Guanosine	C10H13N5O5	C10H13N5O5	0	c	C00387		3677
M_gn_c	gn	Guanine	C5H5N5O	C5H5N5O	0	c	C00242		3541
M_gn_e	gn	Guanine	C5H5N5O	C5H5N5O	0	e	C00242		3541
M_dg_c	dg	Deoxyguanosine	C10H13N5O4	C10H13N5O4	0	c	C00330		3624
M_xtsine_c	xtsine	Xanthosine	C10H12N4O6	C10H12N4O6	0	c	C01762		4895
M_uric_c	uric	urate	C5H4N4O3	C5H4N4O3	0	c	C00366		17775
M_hiur_p	hiur	5-hydroxyisourate	C5H4N4O4	C5H4N4O4	0	p	C11821		13985
M_uric_p	uric	urate	C5H4N4O3	C5H4N4O3	0	p
M_atn_c	atn	Allantoin	C4H6N4O3	C4H6N4O3	0	c	C01551		15676
M_hiur_c	hiur	5-hydroxyisourate	C5H4N4O4	C5H4N4O4	0	c	C11821		13985
M_att_c	att	Allantoate	C4H8N4O4	C4H7N4O4	-1	c	C00499		3782
M_ugc_c	ugc	(-)-Ureidoglycolate	C3H6N2O4	C3H5N2O4	-1	c	C00603		15412
M_cap_c	cap	Carbamoyl phosphate	CH4NO5P	CH2NO5P	-2	c	C00169		3469
M_caasp_c	caasp	N-Carbamoyl-L-aspartate	C5H8N2O5	C5H6N2O5	-2	c	C00438		3727
M_doroa_c	doroa	(S)-Dihydroorotate	C5H6N2O4	C5H5N2O4	-1	c	c00337		17025
M_oroa_c	oroa	Orotate	C5H4N2O4	C5H3N2O4	-1	c	C00295		3589
M_omp_c	omp	Orotidine 5'-phosphate	C10H13N2O11P	C10H10N2O11P	-3	c	C01103		4337
M_ump_c	ump	UMP	C9H13N2O9P	C9H11N2O9P	-2	c	C00105		345
M_cdp_c	cdp	CDP	C9H15N3O11P2	C9H13N3O11P2	-2	c	C00112		3412
M_dcdp_c	dcdp	dCDP	C9H15N3O10P2	C9H13N3O10P2	-2	c	C00705		3972
M_dudp_c	dudp	dUDP	C9H14N2O11P2	C9H12N2O11P2	-2	c	C01346		4551
M_dhf_c	dhf	7,8-Dihydrofolate	C19H21N7O6	C19H19N7O6	-2	c	c00415		15633
M_dtmp_c	dtmp	dTMP	C10H15N2O8P	C10H13N2O8P	-2	c	C00364		3655
M_dump_c	dump	dUMP	C9H13N2O8P	C9H11N2O8P	-2	c	C00365		3656
M_dctp_c	dctp	dCTP	C9H16N3O13P3	C9H13N3O13P3	-3	c	C00458		3742
M_dcmp_c	dcmp	dCMP	C9H14N3O7P	C9H12N3O7P	-2	c	C00239		3538
M_dutp_c	dutp	dUTP	C9H15N2O14P3	C9H12N2O14P3	-3	c	C00460		3744
M_dtdp_c	dtdp	dTDP	C10H16N2O11P2	C10H14N2O11P2	-2	c	C00363		3654
M_dttp_c	dttp	dTTP	C10H17N2O14P3	C10H14N2O14P3	-3	c	C00459		3743
M_adpr_c	adpr	ADP-Ribose	C15H23N5O14P2	C15H21N5O14P2	-2	c	C00301
M_uri_c	uri	Uridine	C9H12N2O6	C9H12N2O6	0	c	C00299		3593
M_cytd_c	cytd	Cytidine	C9H13N3O5	C9H13N3O5	0	c	C00475		3758
M_cytd_e	cytd	Cytidine	C9H13N3O5	C9H13N3O5	0	e	C00475		3758
M_ura_c	ura	Uracil	C4H4N2O2	C4H4N2O2	0	c	C00106		346
M_rthio_m	rthio	Reduced thioredoxin	C10H14N4O4S2R4	C10H14N4O4S2R4	0	m	C00342		3635
M_othio_m	othio	Oxidized thioredoxin	C10H12N4O4S2R4	C10H12N4O4S2R4	0	m	C00343		3636
M_cyts_c	cyts	Cytosine	C4H5N3O	C4H5N3O	0	c	C00380		367
M_dc_c	dc	Deoxycytidine	C9H13N3O4	C9H13N3O4	0	c	C00881		4137
M_du_c	du	Deoxyuridine	C9H12N2O5	C9H12N2O5	0	c	C00526		389
M_dt_c	dt	Thymidine	C10H14N2O5	C10H14N2O5	0	c	c00214		17748
M_dt_e	dt	Thymidine	C10H14N2O5	C10H14N2O5	0	e	c00214		17748
M_thy_c	thy	Thymine	C5H6N2O2	C5H6N2O2	0	c	C00178		3478
M_prcp_c	prcp	5-Phosphoribosyl monophosphate				c
M_camp_c	camp	3',5'-Cyclic AMP	C10H12N5O6P	C10H11N5O6P	-1	c	C00575		3854
M_cdamp_c	cdamp	3',5'-Cyclic dAMP	C10H12N5O5P	C10H11N5O5P	-1	c	c00968		28074
M_cimp_c	cimp	3',5'-Cyclic IMP	C10H11N4O7P	C10H10N4O7P	-1	c	c00943		27541
M_cgmp_c	cgmp	3',5'-Cyclic GMP	C10H12N5O7P	C10H11N5O7P	-1	c	C00942		4194
M_ccmp_c	ccmp	3',5'-Cyclic CMP	C9H12N3O7P	C9H11N3O7P	-1	c	C00941		4193
M_amp_e	amp	AMP	C10H14N5O7P	C10H12N5O7P	-2	e	C00020		3322
M_camp_e	camp	3',5'-Cyclic AMP	C10H12N5O6P	C10H11N5O6P	-1	e	C00575		3854
M_idp_m	idp	IDP	C10H14N4O11P2	C10H12N4O11P2	-2	m	C00104		17808
M_itp_m	itp	ITP	C10H15N4O14P3	C10H12N4O14P3	-3	m	C00081		16039
M_imasp_c	imasp	Iminoaspartate	C4H5NO4	C4H4NO4	-1	c	C05840		50616
M_quin_c	quin	Quinolinate	C7H5NO4	C7H3NO4	-2	c	C03722		16675
M_namn_c	namn	Nicotinate D-ribonucleotide	C11H15NO9P	C11H13NO9P	-2	c	C01185		15763
M_nica_c	nica	Nicotinate	C6H5NO2	C6H4NO2	-1	c	C00253		3552
M_nicd_c	nicd	Nicotinamide	C6H6N2O	C6H6N2O	0	c	C00153		3453
M_nmn_c	nmn	Nicotinamide D-ribonucleotide	C11H15N2O8P	C11H14N2O8P	-1	c	C00455		3741
M_dmnad_c	dmnad	Deamido-NAD	C21H27N6O15P2	C21H24N6O15P2	-2	c	c00857		18304
M_nar_c	nar	Nicotinate D-ribonucleoside	C11H13NO6	C11H13NO6	0	c	C05841		8134
M_namr_c	namr	Nicotinamide D-ribonucleoside				c
M_3cpyrd_c	3cpyrd	3-cyanopyridine	C6H4N2	C6H4N2		c
M_bccp_c	bccp	Biotin-carboxyl-carrier protein	C17H27N5O4SR2	C17H27N5O4SR2	0	c	C06250		8489
M_cbccp_c	cbccp	Carboxybiotin-carboxyl-carrier protein	C18H26N5O6SR2	C18H26N5O6SR2	0	c	C04419		751
M_malacp_c	malacp	Malonyl-[acp]	C3H3O3SR	C3H3O3SR	0	c	C01209		4431
M_acp_c	acp	Acyl-carrier protein	C11H22N2O7PRS	C11H21N2O7PRS	-1	c	C00229		3528
M_acacp_c	acacp	Acyl-[acp]	C13H24N2O8PRS	C13H23N2O8PRS	-1	c	C03939
M_aacacp_c	aacacp	Acetoacetyl-[acyp]	C4H5O2SR	C4H5O2SR	0	c	C05744		839
M_c4hacp_c	c4hacp	3-hydroxybutanoyl-[acp]	C4H7O2SR	C4H7O2SR	0	c
M_c4dacp_c	c4dacp	But-2-enoyl-[acp]	C4H5OSR	C4H5OSR	0	c
M_c40acp_c	c40acp	Butanoyl-[acp]	C4H7OSR	C4H7OSR	0	c	C05745		84
M_c6oacp_c	c6oacp	3-oxohexanoyl-[acp]	C6H9O2SR	C6H9O2SR	0	c	C05746		841
M_c6hacp_c	c6hacp	3-hydroxyhexanoyl-[acp]	C6H11O2SR	C6H11O2SR	0	c	C05747		842
M_c6dacp_c	c6dacp	Hex-2-enoyl-[acp]	C6H9OSR	C6H9OSR	0	c	C05748		843
M_c60acp_c	c60acp	Hexanoyl-[acp]	C6H11OSR	C6H11OSR	0	c	C05749		844
M_c8oacp_c	c8oacp	3-oxooctanoyl-[acp]	C8H13O2SR	C8H13O2SR	0	c	C05750		845
M_c8hacp_c	c8hacp	3-hydroxyoctanoyl-[acp]	C8H15O2SR	C8H15O2SR	0	c	C04620		721
M_c8dacp_c	c8dacp	Oct-2-enoyl-[acp]	C8H13OSR	C8H13OSR	0	c	C05751		846
M_c80acp_c	c80acp	Octanoyl-[acp]	C29H48N7O18P3S	C29H44N7O18P3S	-4	c	C05267		7654
M_c10oacp_c	c10oacp	3-oxodecanoyl-[acp]	C10H17O2SR	C10H17O2SR	0	c	C05753		848
M_c10hacp_c	c10hacp	3-hydroxydecanoyl-[acp]	C10H19O2SR	C10H19O2SR	0	c	C04619		729
M_c10dacp_c	c10dacp	Dec-2-enoyl-[acp]	C10H17OSR	C10H17OSR	0	c	C05754		849
M_c100acp_c	c100acp	Decanoyl-[acp]	C10H19OSR	C10H19OSR	0	c	C05755		85
M_c12oacp_c	c12oacp	3-oxododecanoyl-[acp]	C12H21O2SR	C12H21O2SR	0	c	C05756		851
M_c12hacp_c	c12hacp	3-hydroxydodecanoyl-[acp]	C12H23O2SR	C12H23O2SR	0	c	C05757		852
M_c12dacp_c	c12dacp	Dodec-2-enoyl-[acp]	C12H21OSR	C12H21OSR	0	c	C05758		853
M_c120acp_c	c120acp	Dodecanoyl-[acp]	C12H23OSR	C12H23OSR	0	c	C05223		762
M_c14oacp_c	c14oacp	3-oxotetradecanoyl-[acp]	C14H25O2SR	C14H25O2SR	0	c	C05759		854
M_c14hacp_c	c14hacp	3-hydroxytetradecanoyl-[acp]	C14H27O2SR	C14H27O2SR	0	c	C04688		7269
M_c14dacp_c	c14dacp	Tetradec-2-enoyl-[acp]	C14H25OSR	C14H25OSR	0	c	C05760		855
M_c140acp_c	c140acp	Tetradecanoyl-[acp]	C14H27OSR	C14H27OSR	0	c	C05761		856
M_c16oacp_c	c16oacp	3-oxohexadecanoyl-[acp]	C16H29O2SR	C16H29O2SR	0	c	C05762		1639
M_c16hacp_c	c16hacp	3-hydroxyhexadecanoyl-[acp]	C16H31O2SR	C16H31O2SR	0	c
M_c16dacp_c	c16dacp	Hexadec-2-enoyl-[acp]	C16H29OSR	C16H29OSR	0	c	C05763		8058
M_c160acp_c	c160acp	Hexadecanoyl-[acp]	C16H31OSR	C16H31OSR	0	c	C05764		859
M_c18oacp_c	c18oacp	3-oxooctadecanoyl-[acp]	C18H33O2SR	C18H33O2SR	0	c	C16219
M_c18hacp_c	c18hacp	3-hydroxyoctadecanoyl-[acp]	C18H35O2SR	C18H35O2SR	0	c	C16220		4725528
M_c18dacp_c	c18dacp	Octadec-2-enoyl-[acp]	C18H33OSR	C18H33OSR	0	c	C16221		4725529
M_c180acp_c	c180acp	Octadecanoyl-[acp]	C18H35OSR	C18H35OSR	0	c	C04088		678
M_c20oacp_c	c20oacp	3-oxoeicosanoyl-[acp]	C20H37O2SR	C20H37O2SR	0	c
M_c20hacp_c	c20hacp	3-hydroxyeicosanoyl-[acp]	C20H39O2SR	C20H39O2SR	0	c
M_c20dacp_c	c20dacp	Eicos-2-enoyl-[acp]	C20H37OSR	C20H37OSR	0	c
M_c200acp_c	c200acp	Eicosanoyl-[acp]	C20H39OSR	C20H39OSR	0	c
M_propacp_c	propacp	Propionyl-[acp]				c
M_c5oacp_c	c5oacp	3-oxopentanoyl-[acp]	C5H7O2SR	C5H7O2SR	0	c
M_c5hacp_c	c5hacp	3-hydroxypentanoyl-[acp]	C5H9O2SR	C5H9O2SR	0	c
M_c5dacp_c	c5dacp	Pent-2-enoyl-[acp]	C5H7OSR	C5H7OSR	0	c
M_c50acp_c	c50acp	Pentanoyl-[acp]	C5H9OSR	C5H9OSR	0	c
M_c7oacp_c	c7oacp	3-oxoheptanoyl-[acp]	C7H11O2SR	C7H11O2SR	0	c
M_c7hacp_c	c7hacp	3-hydroxyheptanoyl-[acp]	C7H13O2SR	C7H13O2SR	0	c
M_c7dacp_c	c7dacp	Hept-2-enoyl-[acp]	C7H11OSR	C7H11OSR	0	c
M_c70acp_c	c70acp	Heptanoyl-[acp]	C7H13OSR	C7H13OSR	0	c
M_c9oacp_c	c9oacp	3-oxononanoyl-[acp]	C9H15O2SR	C9H15O2SR	0	c
M_c9hacp_c	c9hacp	3-hydroxynonanoyl-[acp]	C9H17O2SR	C9H17O2SR	0	c
M_c9dacp_c	c9dacp	Non-2-enoyl-[acp]	C9H15OSR	C9H15OSR	0	c
M_c90acp_c	c90acp	Nonanoyl-[acp]	C30H50N7O18P3S	C30H46N7O18P3S	-4	c
M_c11oacp_c	c11oacp	3-oxoundecanoyl-[acp]	C11H19O2SR	C11H19O2SR	0	c
M_c11hacp_c	c11hacp	3-hydroxyundecanoyl-[acp]	C11H21O2SR	C11H21O2SR	0	c
M_c11dacp_c	c11dacp	Undec-2-enoyl-[acp]	C11H19OSR	C11H19OSR	0	c
M_c110acp_c	c110acp	Undecanoyl-[acp]	C11H21OSR	C11H21OSR	0	c
M_c13oacp_c	c13oacp	3-oxotridecanoyl-[acp]	C13H23O2SR	C13H23O2SR	0	c
M_c13hacp_c	c13hacp	3-hydroxytridecanoyl-[acp]	C13H25O2SR	C13H25O2SR	0	c
M_c13dacp_c	c13dacp	Tridec-2-enoyl-[acp]	C13H23OSR	C13H23OSR	0	c
M_c130acp_c	c130acp	Tridecanoyl-[acp]	C13H25OSR	C13H25OSR	0	c
M_c15oacp_c	c15oacp	3-oxopentadecanoyl-[acp]	C15H27O2SR	C15H27O2SR	0	c
M_c15hacp_c	c15hacp	3-hydroxypentadecanoyl-[acp]	C15H29O2SR	C15H29O2SR	0	c
M_c15dacp_c	c15dacp	Pentadec-2-enoyl-[acp]	C15H27OSR	C15H27OSR	0	c
M_c150acp_c	c150acp	Pentadecanoyl-[acp]	C15H29OSR	C15H29OSR	0	c
M_c17oacp_c	c17oacp	3-oxoheptadecanoyl-[acp]	C17H31O2SR	C17H31O2SR	0	c
M_c17hacp_c	c17hacp	3-hydroxyheptadecanoyl-[acp]	C17H33O2SR	C17H33O2SR	0	c
M_c17dacp_c	c17dacp	Heptadec-2-enoyl-[acp]	C17H31OSR	C17H31OSR	0	c
M_c170acp_c	c170acp	Heptadecanoyl-[acp]	C17H33OSR	C17H33OSR	0	c
M_c19oacp_c	c19oacp	3-oxononadecanoyl-[acp]	C19H35O2SR	C19H35O2SR	0	c
M_c19hacp_c	c19hacp	3-hydroxynonadecanoyl-[acp]	C19H37O2SR	C19H37O2SR	0	c
M_c19dacp_c	c19dacp	Nonadec-2-enoyl-[acp]	C19H35OSR	C19H35OSR	0	c
M_c190acp_c	c190acp	Nonadecanoyl-[acp]	C19H37OSR	C19H37OSR	0	c
M_c191acp_c	c191acp	Nonadecenoyl-[acp]	C19H35OSR	C19H35OSR	0	c
M_c192acp_c	c192acp	Nonadecadienoyl-[acp]	C19H33OSR	C19H33OSR	0	c
M_c181acp_c	c181acp	Octadecenoyl-[acp]	C18H33OSR	C18H33OSR	0	c	C01203		4427
M_c182acp_c	c182acp	Octadecadienoyl-[acp]	C18H33OSR	C18H31OSR	0	c	C16161		4725471
M_c183acp_c	c183acp	Octadecatrienoyl-[acp]	C18H33OSR	C18H29OSR	0	c
M_c171acp_c	c171acp	Heptadecenoyl-[acp]	C17H31OSR	C17H31OSR	0	c
M_c161acp_c	c161acp	Hexadecenoyl-[acp]	C16H29OSR	C16H29OSR	0	c	C16520		519849
M_c162acp_c	c162acp	Hexadecadienoyl-[acp]	C16H29OSR	C16H29OSR	0	c	C16520		519849
M_c141acp_c	c141acp	Tetradecenoyl-[acp]	C14H25OSR	C14H25OSR	0	c
M_c40_c	c40	Butanoate	C4H8O2	C4H7O2	-1	c	C00246		3545
M_c60_c	c60	Hexanoate	C6H12O2	C6H11O2	-1	c	C01585		474
M_c80_c	c80	Octanoate	C8H16O2	C8H15O2	-1	c	C01545
M_c100_c	c100	Decanoate	C10H20O2	C10H19O2	-1	c	C01571		4728
M_c120_c	c120	Dodecanoate	C12H24O2	C12H23O2	-1	c	C02679		5649
M_c140_c	c140	Tetradecanoate	C14H28O2	C14H27O2	-1	c	C06424		8659
M_c141_c	c141	Tetradecenoate	C14H26O2	C14H25O2	-1	c			32370
M_c150_c	c150	Pentadecanoate	C15H30O2	C15H29O2	-1	c
M_c160_c	c160	Hexadecanoate	C16H32O2	C16H31O2	-1	c	C00249		3548
M_c161_c	c161	Hexadecenoate	C16H30O2	C16H29O2	-1	c	C08362		1558
M_c162_c	c162	Hexadecadienoate	C16H28O2	C16H27O2	-1	c			78096
M_c170_c	c170	Heptadecanoate	C17H34O2	C17H33O2	-1	c			32366
M_c171_c	c171	Heptadecenoate	C17H32O2	C17H31O2	-1	c
M_c180_c	c180	Octadecanoate	C18H36O2	C18H35O2	-1	c	C01530		4692
M_c181_c	c181	Octadecenoate	C18H34O2	C18H33O2	-1	c	C00712		3978
M_c182_c	c182	Octadecadienoate	C18H32O2	C18H31O2	-1	c	C01595		475
M_c183_c	c183	Octadecatrienoate	C18H30O2	C18H29O2	-1	c	C16321		60961 60962
M_c190_c	c190	Nonadecanoate	C19H38O2	C19H37O2	-1	c
M_c191_c	c191	Nonadecenoate	C19H36O2	C19H35O2	-1	c
M_c192_c	c192	Nonadecadienoate	C19H34O2	C19H33O2	-1	c
M_c200_c	c200	Eicosanoate	C20H40O2	C20H39O2	-1	c
M_c60coa_c	c60coa	Hexanoyl-CoA	C27H46N7O17P3S	C27H42N7O17P3S	-4	c	C05270		7657
M_c80coa_c	c80coa	Octanoyl-CoA	C29H48N7O18P3S	C29H44N7O18P3S	-4	c	C05267		7654
M_c100coa_c	c100coa	Decanoyl-CoA	C31H54N7O17P3S	C31H50N7O17P3S	-4	c	C05274		7661
M_c120coa_c	c120coa	Dodecanoyl-CoA	C33H58N7O17P3S	C33H54N7O17P3S	-4	c	C01832		4951
M_c140coa_c	c140coa	Tetradecanoyl-CoA	C35H62N7O17P3S	C35H58N7O17P3S	-4	c	C02593		5585
M_c141coa_c	c141coa	Tetradecenoyl-CoA	C35H60N7O17P3S	C35H60N7O17P3S	0	c	C06736		15460
M_c150coa_c	c150coa	Pentadecanoyl-CoA	C36H64N7O17P3S	C36H60N7O17P3S	-4	c
M_c160coa_c	c160coa	Hexadecanoyl-CoA	C37H66N7O17P3S	C37H62N7O17P3S	-4	c	C00154		3454
M_c161coa_c	c161coa	Hexadecenoyl-CoA	C37H64N7O17P3S	C37H60N7O17P3S	-4	c	C05272		28935
M_c162coa_c	c162coa	Hexadecadienoyl-CoA	C37H64N7O17P3S	C37H60N7O17P3S	-4	c
M_c170coa_c	c170coa	Heptadecanoyl-CoA	C38H68N7O17P3S	C38H64N7O17P3S	-4	c			74307
M_c171coa_c	c171coa	Heptadecenoyl-CoA	C38H66N7O17P3S	C38H62N7O17P3S	-4	c			74308
M_c180coa_c	c180coa	Octadecanoyl-CoA	C39H70N7O17P3S	C39H66N7O17P3S	-4	c	C00412		372
M_c181coa_c	c181coa	Octadecenoyl-CoA	C39H68N7O17P3S	C39H64N7O17P3S	-4	c	C00510		3793
M_c182coa_c	c182coa	Octadecadienoyl-CoA	C39H66N7O17P3S	C39H62N7O17P3S	-4	c	C02050		5139
M_c183coa_c	c183coa	Octadecatrienoyl-CoA	C39H64N7O17P3S	C39H60N7O17P3S	-4	c	C16162		51985
M_c190coa_c	c190coa	Nonadecanoyl-CoA	C40H72N7O17P4S	C40H68N7O17P4S	-4	c
M_c191coa_c	c191coa	Nonadecenoyl-CoA	C40H70N7O17P4S	C40H66N7O17P4S	-4	c
M_c192coa_c	c192coa	Nonadecadienoyl-CoA	C40H68N7O17P4S	C40H64N7O17P4S	-4	c
M_c200coa_c	c200coa	Eicosanoyl-CoA	C41H74N7O17P4S	C41H70N7O17P4S	-4	c
M_aaccoa_c	aaccoa	Acetoacetyl-CoA	C25H40N7O18P3S	C25H36N7O18P3S	-4	c	C00332		3626
M_c120car_c	c120car	Dodecanoyl-carnitine	C19H37NO4	C19H37NO4	0	c			168381
M_car_c	car	Carnitine	C7H15NO3	C7H15NO3	0	c	C00487		377
M_c140car_c	c140car	Tetradecanoyl-carnitine	C21H41NO4	C21H41NO4	0	c			6426854
M_c141car_c	c141car	Tetradecenoyl-carnitine	C21H39NO5	C21H39NO5	0	c
M_c150car_c	c150car	Pentadecanoyl-carnitine	C22H43NO4	C22H43NO4	0	c
M_c160car_c	c160car	Hexadecanoyl-carnitine	C23H45NO4	C23H45NO4	0	c
M_c161car_c	c161car	Hexadecenoyl-carnitine	C23H45NO4	C23H43NO4	0	c
M_c162car_c	c162car	Hexadecadienoyl-carnitine	C23H45NO4	C23H43NO4	0	c
M_c170car_c	c170car	Heptadecanoyl-carnitine	C24H47NO4	C24H47NO4	0	c
M_c171car_c	c171car	Heptadecenoyl-carnitine	C24H45NO4	C24H45NO4	0	c
M_c180car_c	c180car	Octadecanoyl-carnitine	C25H49NO4	C25H49NO4	0	c
M_c181car_c	c181car	Octadecenoyl-carnitine	C25H47NO5	C25H47NO4	0	c
M_c182car_c	c182car	Octadecadienoyl-carnitine	C25H45NO4	C25H45NO4	0	c
M_c183car_c	c183car	Octadecatrienoyl-carnitine	C25H43NO4	C25H43NO4	0	c
M_c190car_c	c190car	Nonadecanoyl-carnitine	C26H51NO4	C26H51NO4	0	c
M_c191car_c	c191car	Nonadecenoyl-carnitine	C26H49NO4	C26H49NO4	0	c
M_c192car_c	c192car	Nonadecadienoyl-carnitine	C26H47NO4	C26H47NO4	0	c
M_c200car_c	c200car	Eicosanoyl-carnitine	C27H53NO4	C27H53NO4	0	c
M_c120car_m	c120car	Dodecanoyl-carnitine	C19H37NO4	C19H37NO4	0	m			168381
M_car_m	car	Carnitine	C7H15NO3	C7H15NO3	0	m	C00487		377
M_c140car_m	c140car	Tetradecanoyl-carnitine	C21H41NO4	C21H41NO4	0	m			6426854
M_c141car_m	c141car	Tetradecenoyl-carnitine	C21H39NO5	C21H39NO5	0	m
M_c150car_m	c150car	Pentadecanoyl-carnitine	C22H43NO4	C22H43NO4	0	m
M_c160car_m	c160car	Hexadecanoyl-carnitine	C23H45NO4	C23H45NO4	0	m
M_c161car_m	c161car	Hexadecenoyl-carnitine	C23H45NO4	C23H43NO4	0	m
M_c162car_m	c162car	Hexadecadienoyl-carnitine	C23H45NO4	C23H43NO4	0	m
M_c170car_m	c170car	Heptadecanoyl-carnitine	C24H47NO4	C24H47NO4	0	m
M_c171car_m	c171car	Heptadecenoyl-carnitine	C24H45NO4	C24H45NO4	0	m
M_c180car_m	c180car	Octadecanoyl-carnitine	C25H49NO4	C25H49NO4	0	m
M_c181car_m	c181car	Octadecenoyl-carnitine	C25H47NO5	C25H47NO4	0	m
M_c182car_m	c182car	Octadecadienoyl-carnitine	C25H45NO4	C25H45NO4	0	m
M_c183car_m	c183car	Octadecatrienoyl-carnitine	C25H43NO4	C25H43NO4	0	m
M_c190car_m	c190car	Nonadecanoyl-carnitine	C26H51NO4	C26H51NO4	0	m
M_c191car_m	c191car	Nonadecenoyl-carnitine	C26H49NO4	C26H49NO4	0	m
M_c192car_m	c192car	Nonadecadienoyl-carnitine	C26H47NO4	C26H47NO4	0	m
M_c200car_m	c200car	Eicosanoyl-carnitine	C27H53NO4	C27H53NO4	0	m
M_c120coa_m	c120coa	Dodecanoyl-CoA	C33H58N7O17P3S	C33H54N7O17P3S	-4	m	C01832		4951
M_c140coa_m	c140coa	Tetradecanoyl-CoA	C35H62N7O17P3S	C35H58N7O17P3S	-4	m	C02593		5585
M_c141coa_m	c141coa	Tetradecenoyl-CoA	C35H60N7O17P3S	C35H60N7O17P3S	0	m	C06736		15460
M_c150coa_m	c150coa	Pentadecanoyl-CoA	C36H64N7O17P3S	C36H60N7O17P3S	-4	m
M_c160coa_m	c160coa	Hexadecanoyl-CoA	C37H66N7O17P3S	C37H62N7O17P3S	-4	m	C00154		3454
M_c161coa_m	c161coa	Hexadecenoyl-CoA	C37H64N7O17P3S	C37H60N7O17P3S	-4	m	C05272		28935
M_c162coa_m	c162coa	Hexadecadienoyl-CoA	C37H64N7O17P3S	C37H60N7O17P3S	-4	m
M_c170coa_m	c170coa	Heptadecanoyl-CoA	C38H68N7O17P3S	C38H64N7O17P3S	-4	m			74307
M_c171coa_m	c171coa	Heptadecenoyl-CoA	C38H66N7O17P3S	C38H62N7O17P3S	-4	m			74308
M_c180coa_m	c180coa	Octadecanoyl-CoA	C39H70N7O17P3S	C39H66N7O17P3S	-4	m	C00412		372
M_c181coa_m	c181coa	Octadecenoyl-CoA	C39H68N7O17P3S	C39H64N7O17P3S	-4	m	C00510		3793
M_c182coa_m	c182coa	Octadecadienoyl-CoA	C39H66N7O17P3S	C39H62N7O17P3S	-4	m	C02050		5139
M_c183coa_m	c183coa	Octadecatrienoyl-CoA	C39H64N7O17P3S	C39H60N7O17P3S	-4	m	C16162		51985
M_c190coa_m	c190coa	Nonadecanoyl-CoA	C40H72N7O17P4S	C40H68N7O17P4S	-4	m
M_c191coa_m	c191coa	Nonadecenoyl-CoA	C40H70N7O17P4S	C40H66N7O17P4S	-4	m
M_c192coa_m	c192coa	Nonadecadienoyl-CoA	C40H68N7O17P4S	C40H64N7O17P4S	-4	m
M_c200coa_m	c200coa	Eicosanoyl-CoA	C41H74N7O17P4S	C41H70N7O17P4S	-4	m
M_c20dcoa_p	c20dcoa	Eicos-2-enoyl-CoA	C41H72N7O17P3S	C41H68N7O17P3S	-4	p
M_fadh2_p	fadh2	FADH2	C27H35N9O15P2	C27H33N9O15P2	-2	p	C01352		4556
M_c200coa_p	c200coa	Eicosanoyl-CoA	C41H74N7O17P4S	C41H70N7O17P4S	-4	p
M_fad_p	fad	FAD	C27H33N9O15P2	C27H31N9O15P2	-2	p	c00016		16238
M_c20hcoa_p	c20hcoa	3-hydroxyeicosanoyl-CoA	C41H74N7O18P3S	C41H70N7O18P3S	-4	p
M_c20ocoa_p	c20ocoa	3-oxoeicosanoyl-CoA	C40H72N7O18P3S	C40H68N7O18P3S	-4	p
M_nadh_p	nadh	NADH	C21H29N7O14P2	C21H27N7O14P2	-2	p	C00004		336
M_nad_p	nad	NAD(+)	C21H27N7O14P2	C21H26N7O14P2	-1	p	C00003		335
M_c180coa_p	c180coa	Octadecanoyl-CoA	C39H70N7O17P3S	C39H66N7O17P3S	-4	p	C00412		372
M_c18dcoa_p	c18dcoa	Octadec-2-enoyl-CoA	C39H68N7O17P3S	C39H64N7O17P3S	-4	p	C16218		4725526
M_c18hcoa_p	c18hcoa	3-hydroxyoctadecanoyl-CoA	C39H70N7O18P3S	C39H66N7O18P3S	-4	p	C16217		71408
M_c18ocoa_p	c18ocoa	3-oxooctadecanoyl-CoA	C39H68N7O18P3S	C39H64N7O18P3S	-4	p	c16216
M_c160coa_p	c160coa	Hexadecanoyl-CoA	C37H66N7O17P3S	C37H62N7O17P3S	-4	p	C00154		3454
M_c16dcoa_p	c16dcoa	Hexadec-2-enoyl-CoA	C37H64N7O17P3S	C37H60N7O17P3S	-4	p	C05272		28935
M_c16hcoa_p	c16hcoa	3-hydroxyhexadecanoyl-CoA	C37H66N7O18P3S	C37H62N7O18P3S	-4	p	C05258		27402
M_c16ocoa_p	c16ocoa	3-oxohexadecanoyl-CoA	C37H64N7O18P3S	C37H60N7O18P3S	-4	p	C05259		15491
M_c140coa_p	c140coa	Tetradecanoyl-CoA	C35H62N7O17P3S	C35H58N7O17P3S	-4	p	C02593		5585
M_c14dcoa_p	c14dcoa	Tetradec-2-enoyl-CoA	C35H60N7O17P3S	C35H56N7O17P3S	-4	p	C05273		766
M_c14hcoa_p	c14hcoa	3-hydroxytetradecanoyl-CoA	C35H62N7O18P3S	C35H58N7O18P3S	-4	p	C05260		85291981
M_c14ocoa_p	c14ocoa	3-oxotetradecanoyl-CoA	C35H60N7O18P3S	C35H56N7O18P3S	-4	p	C05261		14717685
M_c120coa_p	c120coa	Dodecanoyl-CoA	C33H58N7O17P3S	C33H54N7O17P3S	-4	p	C01832		4951
M_c12dcoa_p	c12dcoa	Dodec-2-enoyl-CoA	C33H56N7O17P3S	C33H52N7O17P3S	-4	p	C03221		694
M_c12hcoa_p	c12hcoa	3-hydroxydodecanoyl-CoA	C33H58N7O18P3S	C33H54N7O18P3S	-4	p	C05262		7649
M_c12ocoa_p	c12ocoa	3-oxododecanoyl-CoA	C33H56N7O18P3S	C33H52N7O18P3S	-4	p	C05263		765
M_c100coa_p	c100coa	Decanoyl-CoA	C31H54N7O17P3S	C31H50N7O17P3S	-4	p	C05274		7661
M_c10dcoa_p	c10dcoa	Dec-2-enoyl-CoA	C31H52N7O17P3S	C31H48N7O17P3S	-4	p	C05275		7662
M_c10hcoa_p	c10hcoa	3-hydroxydecanoyl-CoA	C31H54N7O18P3S	C31H50N7O18P3S	-4	p	C05264		7651
M_c10ocoa_p	c10ocoa	3-oxodecanoyl-CoA	C31H52N7O18P3S	C31H48N7O18P3S	-4	p	C05265		7652
M_c80coa_p	c80coa	Octanoyl-CoA	C29H48N7O18P3S	C29H44N7O18P3S	-4	p	C05267		7654
M_c8dcoa_p	c8dcoa	Oct-2-enoyl-CoA	C29H48N7O17P3S	C29H44N7O17P3S	-4	p	C05276		7663
M_c8hcoa_p	c8hcoa	3-hydroxyoctanoyl-CoA	C29H50N7O18P3S	C29H46N7O18P3S	-4	p	C05266		7653
M_c8ocoa_p	c8ocoa	3-oxooctanoyl-CoA	C29H48N7O18P3S	C29H44N7O18P3S	-4	p	C05267		7654
M_c60coa_p	c60coa	Hexanoyl-CoA	C27H46N7O17P3S	C27H42N7O17P3S	-4	p	C05270		7657
M_c6dcoa_p	c6dcoa	Hex-2-enoyl-CoA	C27H44N7O17P3S	C27H40N7O17P3S	-4	p	C05271		7658
M_c6hcoa_p	c6hcoa	3-hydroxyhexanoyl-CoA	C27H46N7O18P3S	C27H42N7O18P3S	-4	p	C05268		7655
M_c6ocoa_p	c6ocoa	3-oxohexanoyl-CoA	C27H44N7O18P3S	C27H40N7O18P3S	-4	p	C05269		7656
M_c40coa_p	c40coa	Butanoyl-CoA	C25H42N7O17P3S	C25H38N7O17P3S	-4	p	C00136		3436
M_c4dcoa_p	c4dcoa	But-2-enoyl-CoA	C25H40N7O17P3S	C25H36N7O17P3S	-4	p	C00877		4133
M_c4hcoa_p	c4hcoa	3-hydroxybutanoyl-CoA	C25H42N7O18P3S	C25H38N7O18P3S	-4	p			754
M_aaccoa_p	aaccoa	Acetoacetyl-CoA	C25H40N7O18P3S	C25H36N7O18P3S	-4	p	C00332		3626
M_c19dcoa_p	c19dcoa	Nonadec-2-enoyl-CoA	C40H70N7O17P3S	C40H66N7O17P3S	-4	p
M_c190coa_p	c190coa	Nonadecanoyl-CoA	C40H72N7O17P4S	C40H68N7O17P4S	-4	p
M_c19hcoa_p	c19hcoa	3-hydroxynonadecanoyl-CoA	C40H72N7O18P3S	C40H68N7O18P3S	-4	p
M_c19ocoa_p	c19ocoa	3-oxononadecanoyl-CoA	C39H70N7O18P3S	C39H66N7O18P3S	-4	p
M_c170coa_p	c170coa	Heptadecanoyl-CoA	C38H68N7O17P3S	C38H64N7O17P3S	-4	p			74307
M_c17dcoa_p	c17dcoa	Heptadec-2-enoyl-CoA	C38H66N7O17P3S	C38H62N7O17P3S	-4	p
M_c17hcoa_p	c17hcoa	3-hydroxyheptadecanoyl-CoA	C38H68N7O18P3S	C38H64N7O18P3S	-4	p
M_c17ocoa_p	c17ocoa	3-oxoheptadecanoyl-CoA	C38H66N7O18P3S	C38H62N7O18P3S	-4	p
M_c150coa_p	c150coa	Pentadecanoyl-CoA	C36H64N7O17P3S	C36H60N7O17P3S	-4	p
M_c15dcoa_p	c15dcoa	Pentadec-2-enoyl-CoA	C36H62N7O17P3S	C36H58N7O17P3S	-4	p
M_c15hcoa_p	c15hcoa	3-hydroxypentadecanoyl-CoA	C36H64N7O18P3S	C36H60N7O18P3S	-4	p
M_c15ocoa_p	c15ocoa	3-oxopentadecanoyl-CoA	C36H62N7O18P3S	C36H58N7O18P3S	-4	p
M_c130coa_p	c130coa	Tridecanoyl-CoA	C34H60N7O17P3S	C34H56N7O17P3S	-4	p
M_c13dcoa_p	c13dcoa	Tridec-2-enoyl-CoA	C34H58N7O17P3S	C34H54N7O17P3S	-4	p
M_c13hcoa_p	c13hcoa	3-hydroxytridecanoyl-CoA	C34H60N7O18P3S	C34H56N7O18P3S	-4	p
M_c13ocoa_p	c13ocoa	3-oxotridecanoyl-CoA	C34H58N7O18P3S	C34H54N7O18P3S	-4	p
M_c110coa_p	c110coa	Undecanoyl-CoA	C32H56N7O17P3S	C32H52N7O17P3S	-4	p			77547
M_c11dcoa_p	c11dcoa	Undec-2-enoyl-CoA	C32H54N7O17P3S	C32H50N7O17P3S	-4	p
M_c11hcoa_p	c11hcoa	3-hydroxyundecanoyl-CoA	C32H56N7O18P3S	C32H52N7O18P3S	-4	p
M_c11ocoa_p	c11ocoa	3-oxoundecanoyl-CoA	C32H54N7O18P3S	C32H50N7O18P3S	-4	p
M_c90coa_p	c90coa	Nonanoyl-CoA	C30H52N7O17P3S	C6H7NO5	-2	p	c1042
M_c9dcoa_p	c9dcoa	Non-2-enoyl-CoA	C30H50N7O17P3S	C30H46N7O17P3S	-4	p
M_c9hcoa_p	c9hcoa	3-hydroxynonanoyl-CoA	C30H52N7O18P3S	C30H48N7O18P3S	-4	p
M_c9ocoa_p	c9ocoa	3-oxononanoyl-CoA	C30H50N7O18P3S	C30H46N7O18P3S	-4	p
M_c70coa_p	c70coa	Heptanoyl-CoA	C28H48N7O17P3S	C28H44N7O17P3S	-4	p
M_c7dcoa_p	c7dcoa	Hept-2-enoyl-CoA	C28H46N7O17P3S	C28H42N7O17P3S	-4	p
M_c7hcoa_p	c7hcoa	3-hydroxyheptanoyl-CoA	C28H48N7O18P3S	C28H44N7O18P3S	-4	p
M_c7ocoa_p	c7ocoa	3-oxoheptanoyl-CoA	C28H46N7O18P3S	C28H42N7O18P3S	-4	p
M_c50coa_p	c50coa	Pentanoyl-CoA	C26H44N7O17P3S	C26H40N7O17P3S	-4	p	c00888		57389
M_c5dcoa_p	c5dcoa	Pent-2-enoyl-CoA	C26H42N7O17P3S	C26H42N7O17P3S	0	p	c02451		27962
M_c5hcoa_p	c5hcoa	3-hydroxypentanoyl-CoA	C26H44N7O18P3S	C26H40N7O18P3S	-4	p
M_c5ocoa_p	c5ocoa	3-oxopentanoyl-CoA	C26H42N7O18P3S	C26H38N7O18P3S	-4	p
M_propcoa_p	propcoa	Propionyl-CoA	C24H40N7O17P3S	C24H40N7O17P3S	0	p	C00100		15539
M_psagl3p_c	psagl3p	1-acyl-sn-glycerol-3-phosphate used for phosphatidylserine				c
M_psat3p2_c	psat3p2	1-acyl-sn-glycerone phosphate used for phosphatidylserine				c
M_pspa_c	pspa	Phosphatidate used for phosphatidylserine	C5H7O8PR2	C5H5O8PR2	-2	c	C00416		16337
M_pscdpdg_c	pscdpdg	Cdp-diacylglycerol used for phosphatidylserine	C14H19N3O15P2R2	C14H18N3O15P2R2	-1	c	C00269		17962
M_ps_c	ps	Phosphatidylserine	C8H12NO10PR2	C8H12NO10PR2	0	c	C02737		5698
M_peagl3p_c	peagl3p	1-acyl-sn-glycerol-3-phosphate used for phosphatidylethanolamine				c
M_peat3p2_c	peat3p2	1-acyl-sn-glycerone phosphate used for phosphatidylethanolamine				c
M_pepa_c	pepa	Phosphatidate used for phosphatidylethanolamine	C5H7O8PR2	C5H5O8PR2	-2	c	C00416		16337
M_pecdpdg_c	pecdpdg	Cdp-diacylglycerol used for phosphatidylethanolamine	C14H19N3O15P2R2	C14H19N3O15P2R2	0	c	C00269		17962
M_peps_c	peps	Phosphatidylserine used for phosphatidylethanolamine	C8H12NO10PR2	C8H11NO10PR2	-1	c	C02737		18303
M_pe_c	pe	Phosphatidylethanolamine	C7H12NO8PR2	C7H12NO8PR2	0	c	C00350		3643
M_pcagl3p_c	pcagl3p	1-acyl-sn-glycerol-3-phosphate used for phosphatidylcholine				c
M_pcat3p2_c	pcat3p2	1-acyl-sn-glycerone phosphate used for phosphatidylcholine				c
M_pcpa_c	pcpa	Phosphatidate used for phosphatidylcholine	C5H7O8PR2	C5H5O8PR2	-2	c	C00416		16337
M_pccdpdg_c	pccdpdg	Cdp-diacylglycerol used for phosphatidylcholine	C14H19N3O15P2R2	C14H19N3O15P2R2	0	c	C00269		17962
M_pcps_c	pcps	Phosphatidylserine used for phosphatidylcholine	C8H12NO10PR2	C8H11NO10PR2	-1	c	C02737		18303
M_pcpe_c	pcpe	Phosphatidylethanolamine used for phosphatidylcholine	C7H12NO8PR2	C7H12NO8PR2	0	c	C00350		3643
M_pcpmme_c	pcpmme	Phosphatidyl-N-methylethanolamine	C8H14NO8PR2	C8H14NO8PR2	0	c	C01241		4462
M_pcpdme_c	pcpdme	Phosphatidyl-N-dimethylethanolamine	C9H16NO8PR2	C9H16NO8PR2	0	c	C04308
M_pc_c	pc	Phosphatidylcholine	C10H18NO8PR2	C10H18NO8PR2	0	c	C00157		3457
M_clagl3p_c	clagl3p	1-acyl-sn-glycerol-3-phosphate used for cardiolipin				c
M_clpa_c	clpa	Phosphatidate used for cardiolipin				c	C00416		16337
M_clcdpdg_c	clcdpdg	Cdp-diacylglycerol used for cardiolipin				c	C00269		17962
M_clpigp_c	clpigp	3(3-sn-phosphatidyl)-sn-glycerol 1-phosphate used for cardiolipin biosynthesis				c	C03892		37393
M_pg_c	pg	Phosphatidylglycerol	C8H13O10PR2	C8H13O10PR2	0	c	C00344		3637
M_cl_c	cl	Cardiolipin	C13H18O17P2R4	C13H18O17P2R4	0	c	C05980		8259
M_sedag_c	sedag	1,2-diacyl-sn-glycerol (for Sterolesters)	C5H6O5R2	C5H6O5R2	0	c	C00641		17815
M_glyc1p_c	glyc1p	glycerol monophosphate	C3H9O6P	C3H7O6P	-2	c	C00623		16221
M_lpc_c	lpc	Lysophosphatidylcholine	C9H20NO7PR	C9H21NO7PR	1	c	C04233 C04230		692
M_lpe_c	lpe	Lysophosphatidylethanolamine	C6H13NO7PR	C6H13NO7PR	0	c	C04438		796
M_fadh2_c	fadh2	FADH2	C27H35N9O15P2	C27H33N9O15P2	-2	c	C01352		4556
M_g3pe_c	g3pe	sn-Glycero-3-phosphoethanolamine	C5H14NO6P	C5H14NO6P	0	c	C01233		16929
M_ethla_c	ethla	Ethanolamine	C2H7NO	C2H8NO	1	c	C00189		6489
M_pea_c	pea	Ethanolamine phosphate	C2H8NO4P	C2H7NO4P	-1	c	C00346		3639
M_cdpea_c	cdpea	CDP-ethanolamine	C11H20N4O11P2	C11H19N4O11P2	-1	c	C00570		3849
M_pcln_c	pcln	Choline phosphate	C5H14NO4P	C5H13NO4P	-1	c	C00588		3867
M_choline_c	choline	choline	C5H14NO	C5H14NO	0	c	C00114		15354
M_g3pc_c	g3pc	sn-Glycero-3-phosphocholine	C8H21NO6P	C8H20NO6P	-1	c	C00670		16870
M_cho_c	cho	Choline	C5H13NO	C5H14NO	1	c	C00114		3414
M_cdpcln_c	cdpcln	CDP-choline	C14H26N4O11P2	C14H25N4O11P2	-1	c	C00307		361
M_mi1p_c	mi1p	1L-myo-Inositol 1-phosphate	C6H13O9P	C6H11O9P	-2	c	C04006		18169
M_myoi_c	myoi	myo-Inositol	C6H12O6	C6H12O6	0	c	C00137		17268
M_glcunt_c	glcunt	D-Glucuronate	C6H10O7	C6H9O7	-1	c	C00191		3491
M_cdpdg_c	cdpdg	CDP-diacylglycerol	C14H19N3O15P2R2	C14H19N3O15P2R2	0	c	C00269		3567
M_pins_c	pins	1-Phosphatidyl-D-myo-inositol	C11H17O13PR2	C11H17O13PR2	0	c	C01194		4419
M_pinsp_c	pinsp	1-Phosphatidyl-1D-myo-inositol 3-phosphate	C11H18O16P2R2	C11H18O16P2R2	0	c	C04549		7155
M_c18dhsph_c	c18dhsph	3-dehydrosphinganine(C18)	C18H37NO2	C18H37NO2	0	c	C02934		17862
M_2ins_c	2ins	2-inosose	C6H10O6	C6H10O6	0	c	C00691		17811
M_pins4p_c	pins4p	1-Phosphatidyl-1D-myo-inositol 4-phosphate	C11H18O16P2R2	C11H15O16P2R2	-3	c	C01277		4496
M_pail45p_c	pail45p	1-Phosphatidyl-D-myo-inositol 4,5-bisphosphate	C11H19O19P3R2	C11H14O19P3R2	-5	c	C04637		18348
M_c18sph_c	c18sph	Sphinganine(C18)	C18H39NO2	C18H39NO2	0	c	c00836		16566
M_c18psph_c	c18psph	Phytosphingosine(C18)	C18H39NO3	C18H39NO3	0	c	C12144		46961
M_c20dhsph_c	c20dhsph	3-dehydrosphinganine(C20)	C20H41NO2	C20H41NO2	0	c
M_c20sph_c	c20sph	Sphinganine(C20)	C20H43NO2	C20H43NO2	0	c
M_c20psph_c	c20psph	Phytosphingosine(C20)	C20H43NO3	C20H43NO3	0	c
M_c191dhsph_c	c191dhsph	3-dehydrosphinganine(C19:1)	C19H41NO3	C19H41NO3	0	c
M_c191sph_c	c191sph	Sphinganine(C19:1)	C19H41NO2	C19H41NO2	0	c
M_cerb1a_c	cerb1a	Cerebrin 1(comp. A)	C36H74NO4	C36H74NO4	0	c			248574
M_cerb1b_c	cerb1b	Cerebrin 1(comp. B)	C36H72NO4	C36H72NO4	0	c			248574
M_cerb1c_c	cerb1c	Cerebrin 1(comp. C)	C36H74NO4	C36H74NO4	0	c			248574
M_cerb1d_c	cerb1d	Cerebrin 1(comp. D)	C36H72NO4	C36H72NO4	0	c			248574
M_cerb1_c	cerb1	Cerebrin 1				c
M_cerb2a_c	cerb2a	Cerebrin 2(comp. A)	C36H74NO3	C36H74NO3	0	c			248574
M_cerb2b_c	cerb2b	Cerebrin 2(comp. B)	C36H72NO3	C36H72NO3	0	c			248574
M_cerb2c_c	cerb2c	Cerebrin 2(comp. C)	C36H74NO3	C36H74NO3	0	c			248574
M_cerb2d_c	cerb2d	Cerebrin 2(comp. D)	C36H72NO3	C36H72NO3	0	c			248574
M_cerb2_c	cerb2	Cerebrin 2				c
M_galcera_c	galcera	Galactosylceramide(Comp. A)	C25H46NO8R	C25H46NO8R	0	c	C02686		36498
M_galcerb_c	galcerb	Galactosylceramide(Comp. B)	C25H46NO8R	C25H46NO8R	0	c	C02686		36498
M_galcer_c	galcer	Galactosylceramide	C25H46NO8R	C25H46NO8R	0	c	c02686		36498
M_cereb1_c	cereb1	Cerebroside 1	C36H74NO3	C36H74NO3	0	c
M_glucer1_c	glucer1	Glucocerebroside 1				c
M_cereb2_c	cereb2	Cerebroside 2	C36H72NO3	C36H72NO3	0	c
M_glucer2_c	glucer2	Glucocerebroside 2	C25H46NO8R	C25H46NO8R	0	c	C01190		18368
M_ipc_c	ipc	Inositol phosphorylceramide				c
M_mipc_c	mipc	Mannose-inositol-P-ceramide	C56H110NO18P	C56H109NO18P	-1	c			25236
M_dmipc_c	dmipc	Di-mannosyl-inositol-P-ceramide	C62H120NO21P	C62H119NO21P	-1	c
M_gdmipc_c	gdmipc	Galactosyl-Dimannosyl-inositol-P-ceramide	C68H130NO27P	C68H129NO27P	-1	c
M_dgdmipc_c	dgdmipc	Digalactosyl-dimannosyl-inositol-P-ceramide	C74H140NO33P	C74H139NO33P	-1	c
M_tgdmipc_c	tgdmipc	Trigalactosyldimannosylinositol-P-ceramide	C80H150NO38P	C80H149NO38P	-1	c
M_h3mcoa_c	h3mcoa	(S)-3-Hydroxy-3-methylglutaryl-CoA	C27H44N7O20P3S	C27H39N7O20P3S	-5	c	C00356		15467
M_mvl_c	mvl	(R)-Mevalonate	C6H12O4	C6H11O4	-1	c	C00418		378
M_pmvl_c	pmvl	(R)-5-Phosphomevalonate	C6H13O7P	C6H10O7P	-3	c	C01107		4339
M_ppmvl_c	ppmvl	(R)-5-Diphosphomevalonate	C6H14O10P2	C6H11O10P2	-3	c	C01143		4374
M_ippp_c	ippp	Isopentenyl diphosphate	C5H12O7P2	C5H10O7P2	-2	c	C00129		3429
M_dmpp_c	dmpp	Dimethylallyl diphosphate	C5H12O7P2	C5H9O7P2	-3	c	c00235		16057
M_gpp_c	gpp	Geranyl diphosphate	C10H20O7P2	C10H18O7P2	-2	c	C00341		3634
M_fpp_c	fpp	trans,trans-Farnesyl diphosphate	C15H28O7P2	C15H25O7P2	-3	c	c00448		175763
M_sql_c	sql	Squalene	C30H50	C30H50	0	c	C00751		413
M_s23e_c	s23e	(S)-2,3-Epoxysqualene	C30H50O	C30H50O	0	c	C01054		4295
M_lnst_c	lnst	Lanosterol	C30H50O	C30H50O	0	c	C01724		4861
M_ggpp_c	ggpp	geranylgeranyl diphosphate	C20H36O7P2	C20H33O7P2	-3	c	C00353		3646
M_dctol_c	dctol	4,4-Dimethyl-5alpha-cholesta-8,14,24-trien-3beta-ol	C29H46O	C29H46O	0	c	C11455		13626
M_dcdol_c	dcdol	4,4-Dimethyl-5alpha-cholesta-8,24-dien-3beta-ol	C29H48O	C29H48O	0	c	C05108		7534
M_dcda_c	dcda	4-methylcholesta-8,24-diene-3-ol-4-carboxylate	C29H46O3	C29H45O3	-1	c	C15808		4725133
M_cdol_c	cdol	4-methylcholesta-8,24-diene-3-ol	C28H44O	C28H44O	0	c	C15816		4725141
M_cda_c	cda	4alpha-Methylzymosterol	C28H46O			c	C05103		7531
M_zymst_c	zymst	Zymosterol	C27H44O	C27H44O	0	c	C05437		78
M_fest_c	fest	Fecosterol	C28H46O	C28H46O	0	c	C04525		7136
M_epst_c	epst	Episterol	C28H46O	C28H46O	1	c	C15777		472513
M_dehyd_c	dehyd	7-Dehydrocholesterol	C28H44O	C28H44O	0	c	C15778		472514
M_ergot_c	ergot	Ergosta-5,7,22,24-tetraenol	C28H42O	C28H42O	0	c	C05440		782
M_ergost_c	ergost	Ergosterol	C28H44O	C28H44O	0	c	c01694		16933
M_semagp_c	semagp	Monoacylglycerol-3-phosphate (for Sterolesters)		C4H6O7R	-2	c
M_sedagp_c	sedagp	1,2-diacyl-sn-glycerol 3-phosphate (for Sterolesters)	C5H7O8PR2	C5H5O8PR2	-2	c	C00416		16337
M_semag_c	semag	Monoacylglycerol(for Sterolesters)	C4H7O4R	C4H7O4R	0	c	C01885		35759
M_ergose_c	ergose	Ergosterolester	C18H27O2R	C18H27O2R	0	c
M_maglyp_c	maglyp	Monoacylglycerol-3-Phosphate	C4H8O7PR	C4H6O7PR	-2	c
M_magly_c	magly	Monoacylglycerol	C4H7O4R	C4H7O4R	0	c	C01885		4998
M_daglyp_c	daglyp	Diacylglycerol-3-Phosphate	C5H7O8PR2	C5H7O8PR2	-2	c
M_dagly_c	dagly	Diacylglycerol	C5H6O5R2	C5H6O5R2	0	c	C00165		3465
M_tagly_c	tagly	Triacylglycerol	C6H5O6R3	C6H5O6R3	0	c	C00422		3712
M_mgdg_c	mgdg	Monogalactosyl diglyceride	C11H16O10R2			c	C03692		17615
M_dgdg_c	dgdg	Digalactosyl diglyceride	C18H34O13	C18H34O13	0	c
M_mgc181_c	mgc181	Monoglucosyloxyoctadecenoic acid				c
M_ota_c	ota	Ochratoxin A	C20H18ClNO6	C20H17ClNO6	-1	c	C09955		12141
M_gamyl_e	gamyl	Glucoamylase (secreted to the medium)	R	R	0	e
M_lys_c	lys	L-Lysine	C6H14N2O2	C6H15N2O2	1	c	C00047		3349
M_aamyl_e	aamyl	Alpha-amylase (secreted to the medium)	Alpha-amylase	Alpha-amylase	0	e
M_h2so3_c	h2so3	Sulfite	H2SO3	O3S	-2	c	C00094		48854
M_aps_c	aps	Adenylylsulfate	C10H14N5O10PS	C10H12N5O10PS	-2	c	C00224		3524
M_slf_c	slf	Sulfate	H2O4S	O4S	-2	c	C00059		3359
M_paps_c	paps	3'-Phosphoadenylylsulfate	C10H15N5O13P2S	C10H11N5O13P2S	-4	c	C00053		3355
M_pap_c	pap	Adenosine 3',5'-bisphosphate	C10H15N5O10P2	C10H11N5O10P2	-4	c	C00054		3356
M_choslf_c	choslf	Choline sulphate	C5H13NO4S	C5H13NO4S	0	c	C00919		16822
M_hno2_c	hno2	Nitrite	H	H	1	c	C00080		338
M_hno3_c	hno3	Nitrate	H	H	1	c	C00080		338
M_nh4oh_c	nh4oh	Ammonium hydroxide	H5NO	H6NO	1	c	C01358		4561
M_ureac_c	ureac	Urea-1-carboxylate	C2H4N2O3	C2H3N2O3	-1	c	C01010		4255
M_inac_c	inac	Indoleacetate	C10H9NO2	C10H8NO2	-1	c	C00954		16411
M_acnl_c	acnl	3-Indoleacetonitrile	C10H8N2	C10H8N2	0	c	C02938		5857
M_tRNAAsp_c	tRNAAsp	L-aspartyl-tRNA(Asp)				c
M_trna_c	trna	transfer RNA				c
M_tRNAAsp_m	tRNAAsp	L-aspartyl-tRNA(Asp)				m
M_trna_m	trna	transfer RNA				m
M_tRNAAsn_m	tRNAAsn	L-asparaginyl-tRNA(Asn)				m
M_asn_m	asn	L-Asparagine	C4H8N2O3	C4H8N2O3	0	m	C00152		3452
M_tRNAAsn_c	tRNAAsn	L-asparaginyl-tRNA(Asn)				c
M_tRNAArg_c	tRNAArg	L-arginyl-tRNA(Arg)				c
M_tRNAPro_c	tRNAPro	L-prolyl-tRNA(Pro)				c
M_tRNACys_c	tRNACys	L-cysteinyl-tRNA(Cys)				c
M_tRNAGlu_m	tRNAGlu	L-glutamyl-tRNA(Glu)				m
M_tRNAGlu_c	tRNAGlu	L-glutamyl-tRNA(Glu)				c
M_tRNAGln_c	tRNAGln	L-glutaminyl-tRNA(Gln)				c
M_tRNAGln_m	tRNAGln	L-glutaminyl-tRNA(Gln)				m
M_gln_m	gln	L-Glutamine	C5H10N2O3	C5H10N2O3	0	m	C00064		3364
M_tRNASer_c	tRNASer	L-seryl-tRNA(Ser)				c
M_tRNAGly_c	tRNAGly	glycyl-tRNA(Gly)				c
M_tRNAThr_m	tRNAThr	L-threonyl-tRNA(Thr)				m
M_tRNAThr_c	tRNAThr	L-threonyl-tRNA(Thr)				c
M_tRNAHis_c	tRNAHis	L-histidyl-tRNA(His)				c
M_tRNAIle_c	tRNAIle	L-isoleucyl-tRNA(Ile)				c
M_tRNAIle_m	tRNAIle	L-isoleucyl-tRNA(Ile)				m
M_tRNAVal_c	tRNAVal	L-valyl-tRNA(Val)				c
M_tRNALeu_c	tRNALeu	L-leucyl-tRNA(Leu)				c
M_tRNALys_c	tRNALys	L-lysyl-tRNA(Lys)				c
M_tRNAMet_c	tRNAMet	L-methionyl-tRNA(Met)				c
M_tRNAMet_m	tRNAMet	L-methionyl-tRNA(Met)				m
M_met_m	met	L-Methionine	C5H11NO2S	C5H11NO2S	0	m	C00073		3373
M_tRNATyr_c	tRNATyr	L-tyrosyl-tRNA(Tyr)				c
M_tRNATyr_m	tRNATyr	L-tyrosyl-tRNA(Tyr)				m
M_tyr_m	tyr	L-Tyrosine	C9H11NO3	C9H11NO3	0	m	C00082		3382
M_tRNATrp_c	tRNATrp	L-tryptophanyl-tRNA(Trp)				c
M_tRNAPhe_c	tRNAPhe	L-phenylalanyl-tRNA(Phe)				c
M_tRNATrp_m	tRNATrp	L-tryptophanyl-tRNA(Trp)				m
M_trp_m	trp	L-Tryptophan	C11H12N2O2	C11H12N2O2	0	m	C00078		3378
M_artificialp_c	artificialp	artificial protein				c
M_tRNAfMet_m	tRNAfMet	N-formylmethionyl-tRNA(fMet)				m
M_tRNAAla_c	tRNAAla	L-alanyl-tRNA(Ala)				c
M_protein_c	protein	protein				c
M_rna_c	rna	rna				c
M_dna_c	dna	dna				c
M_cellwall_c	cellwall	cellwall				c
M_lipids_c	lipids	lipids				c
M_aa_c	aa	amino acids				c
M_smallm_c	smallm	small metabolites				c
M_cofactors_c	cofactors	cofactors				c
M_folate_c	folate	folate	C19H19N7O6	C19H18N7O6	-1	c	C00504		27470
M_biomass_c	biomass	Biomass	Biomass	Biomass		c
M_adp_p	adp	ADP	C10H15N5O10P2	C10H13N5O10P2	-2	p	C00008		331
M_pi_p	pi	Orthophosphate	H3O4P	HO4P	-2	p	C00009		3311
M_atp_p	atp	ATP	C10H16N5O13P3	C10H13N5O13P3	-3	p	C00002		334
M_eth_e	eth	Ethanol	C2H6O	C2H6O	0	e	C00469		3752
M_methol_e	methol	Methanol	CH4O	CH4O	0	e	C00132		17790
M_ac_e	ac	Acetate	C2H4O2	C2H3O2	-1	e	C00033		3335
M_lac_e	lac	D-Lactate	C3H6O3	C3H5O3	-1	e	C00256		3555
M_llac_e	llac	L-Lactate	C3H6O3	C3H5O3	-1	e	C00186		3486
M_c40_e	c40	Butanoate	C4H8O2	C4H7O2	-1	e	C00246		3545
M_c60_e	c60	Hexanoate	C6H12O2	C6H11O2	-1	e	C01585		474
M_c80_e	c80	Octanoate	C8H16O2	C8H15O2	-1	e	C01545
M_c100_e	c100	Decanoate	C10H20O2	C10H19O2	-1	e	C01571		4728
M_c120_e	c120	Dodecanoate	C12H24O2	C12H23O2	-1	e	C02679		5649
M_c140_e	c140	Tetradecanoate	C14H28O2	C14H27O2	-1	e	C06424		8659
M_c141_e	c141	Tetradecenoate	C14H26O2	C14H25O2	-1	e			32370
M_c150_e	c150	Pentadecanoate	C15H30O2	C15H29O2	-1	e
M_c160_e	c160	Hexadecanoate	C16H32O2	C16H31O2	-1	e	C00249		3548
M_c161_e	c161	Hexadecenoate	C16H30O2	C16H29O2	-1	e	C08362		1558
M_c162_e	c162	Hexadecadienoate	C16H28O2	C16H27O2	-1	e			78096
M_c170_e	c170	Heptadecanoate	C17H34O2	C17H33O2	-1	e			32366
M_c171_e	c171	Heptadecenoate	C17H32O2	C17H31O2	-1	e
M_c180_e	c180	Octadecanoate	C18H36O2	C18H35O2	-1	e	C01530		4692
M_c181_e	c181	Octadecenoate	C18H34O2	C18H33O2	-1	e	C00712		3978
M_c182_e	c182	Octadecadienoate	C18H32O2	C18H31O2	-1	e	C01595		475
M_c183_e	c183	Octadecatrienoate	C18H30O2	C18H29O2	-1	e	C16321		60961 60962
M_c190_e	c190	Nonadecanoate	C19H38O2	C19H37O2	-1	e
M_c191_e	c191	Nonadecenoate	C19H36O2	C19H35O2	-1	e
M_c192_e	c192	Nonadecadienoate	C19H34O2	C19H33O2	-1	e
M_c200_e	c200	Eicosanoate	C20H40O2	C20H39O2	-1	e
M_atp_e	atp	ATP	C10H16N5O13P3	C10H13N5O13P3	-3	e	C00002		334
M_atn_e	atn	Allantoin	C4H6N4O3	C4H6N4O3	0	e	C01551		15676
M_hyxn_e	hyxn	Hypoxanthine	C5H4N4O	C5H4N4O	0	e	C00262		356
M_ura_e	ura	Uracil	C4H4N2O2	C4H4N2O2	0	e	C00106		346
M_uri_e	uri	Uridine	C9H12N2O6	C9H12N2O6	0	e	C00299		3593
M_ad_e	ad	Adenine	C5H5N5	C5H5N5	0	e	C00147		3447
M_quin_e	quin	Quinolinate	C7H5NO4	C7H3NO4	-2	e	C03722		16675
M_nica_e	nica	Nicotinate	C6H5NO2	C6H4NO2	-1	e	C00253		3552
M_nicd_e	nicd	Nicotinamide	C6H6N2O	C6H6N2O	0	e	C00153		3453
M_xan_e	xan	Xanthine	C5H4N4O2	C5H4N4O2	0	e	C00385		1771248517
M_kyn_e	kyn	L-Kynurenine	C10H12N2O3	C10H12N2O3	0	e	C00328		3622
M_3cpyrd_e	3cpyrd	3-cyanopyridine	C6H4N2	C6H4N2		e
M_an_e	an	Anthranilate	C7H7NO2	C7H6NO2	-1	e	C00108		348
M_phac_e	phac	Phenylacetate	C8H8O2	C8H7O2	-1	e	C07086		30745
M_dmand_e	dmand	D-mandelate	C8H8O3	C8H7O3	-1	e	C01983		58
M_lmand_e	lmand	L-mandelate				e
M_phal_e	phal	Phenylacetaldehyde	C8H8O	C8H8O	0	e	C00601		3876
M_ba_e	ba	Benzoic acid	C7H6O2	C7H5O2	-1	e	C00180
M_bn_e	bn	Benzonitrile	C7H5N	C7H5N	0	e	C09814		122
M_dhsk_e	dhsk	3-Dehydroshikimate	C7H8O5	C7H7O5	-1	e	c02637		30918
M_sali_e	sali	Salicylate	C7H6O3	C7H5O3	-1	e	C00805		463
M_phpyr_e	phpyr	Phenylpyruvate	C9H8O3	C9H7O3	-1	e	C00166		30851
M_bamn_e	bamn	Benzoylamine	C7H9N	C7H10N	1	e	C15562		17396554
M_res_e	res	Resocinol	C6H6O2	C6H6O2	0	e	C01751		27810
M_coum_e	coum	Coumarate	C9H8O3	C9H7O3	-1	e	c00811		32374
M_dmt_e	dmt	Dimethylterephthalate	C12H14O4	C12H14O4	0	e	C14175		34698
M_tphth_e	tphth	Terephthalate	C8H6O4	C8H4O4	-2	e	C06337		15702
M_pcc_e	pcc	Protocatechuate	C7H6O4	C7H5O4	-1	e	C00230		36241
M_fer_e	fer	Ferulic acid	C10H10O4	C10H9O4	-1	e	c01494		17620
M_van_e	van	Vanillate	C8H8O4	C8H7O4	-1	e	C06672		30816
M_ind_e	ind	Indole	C8H7N	C8H7N	0	e	C00463		16881
M_3hba_e	3hba	3-hydroxybenzoate; m-hydroxybenzoate	C7H6O3	C7H5O3	-1	e	C00587
M_butn_e	butn	n-butylamine	C8H11N	C8H11N	0	e			43799
M_penn_e	penn	Pentylamine	C5H13N	C5H14N	1	e	C02640		43689
M_pi_e	pi	Orthophosphate	H3O4P	HO4P	-2	e	C00009		3311
M_nh3_e	nh3	NH3	H3N	H4N	1	e	C00014		3316
M_hno3_e	hno3	Nitrate	H	H	1	e	C00080		338
M_h2so3_e	h2so3	Sulfite	H2SO3	O3S	-2	e	C00094		48854
M_choslf_e	choslf	Choline sulphate	C5H13NO4S	C5H13NO4S	0	e	C00919		16822
M_slf_e	slf	Sulfate	H2O4S	O4S	-2	e	C00059		3359
M_dtb_e	dtb	Dethiobiotin	C10H18N2O3	C10H17N2O3	-1	e	C01909		517
M_urea_e	urea	Urea	CH4N2O	CH4N2O	0	e	C00086		3386
M_ota_e	ota	Ochratoxin A	C20H18ClNO6	C20H17ClNO6	-1	e	C09955		12141
M_glyn_e	glyn	Glycerone (DHA/dihydroxyacetone)	C3H6O3	C3H6O3	0	e	C00184		3484
M_tre_e	tre	alpha,alpha-Trehalose	C12H22O11	C12H22O11	0	e	C01083		432
M_man_e	man	D-Mannose	C6H12O6	C6H12O6	0	e	C00159		3459
M_idol_e	idol	L-Iditol	C6H14O6	C6H14O6	0	e	C01507		4675
M_sor_e	sor	L-Sorbose	C6H12O6	C6H12O6	0	e	C00247		3546
M_rha_e	rha	L-Rhamnose	C6H12O5	C6H12O5	0	e	C00507		62346
M_arab_e	arab	D-Arabinose	C5H10O5	C5H10O5	0	e	C00216		3516
M_larab_e	larab	L-Arabinose	C5H10O5	C5H10O5	0	e	C00259		3558
M_rib_e	rib	D-Ribose	C5H10O5	C5H10O5	0	e	C00121		3421
M_rl_e	rl	D-Ribulose	C5H10O5	C5H10O5	0	e	C00309		363
M_xyl_e	xyl	D-Xylose	C5H10O5	C5H10O5	0	e	C00181		3481
M_xul_e	xul	D-Xylulose	C5H10O5	C5H10O5	0	e	C00310		364
M_lxul_e	lxul	L-Xylulose	C5H10O5	C5H10O5	0	e	C00312		366
M_e_e	e	D-Erythrose	C4H8O4	C4H8O4	0	e	c01796		27904
M_eu_e	eu	L-Erythrulose	C4H8O4	C4H8O4	0	e	c02045		27913
M_gl_e	gl	Glycerol	C3H8O3	C3H8O3	0	e	C00116		3416
M_eol_e	eol	Erythritol	C4H10O4	C4H10O4	0	e	c00503		17113
[truncated: 75 more rows]

## Sheet: Table 3
Gene ID in KEGG	ORF	Gene function annotation
[truncated: 10,532 more rows]

[truncated: 3 more sheets: Table 4, Table 5, Table 6]
